# Supplementary material for: Novel Prognostic Signatures of Hepatocellular Carcinoma Based on Metabolic Pathway Phenotypes
Source: Front Oncol. 2022 May 23;12:863266. doi: 10.3389/fonc.2022.863266 (PMC9168273; doi:10.3389/fonc.2022.863266)
Supplement: Supplementary Figure 1 — Analysis of Copy number variation. Copy number variation in (A) Metabolism_H and (B) Metabolism_L; (C) Focal copy number alterations in several genes. [file DataSheet_1.zip]

Archive with 10 entries (9 files):
- Supplementary materials-revision/
- Supplementary materials-revision/Figure S1-revision.tif
- Supplementary materials-revision/Figure S2-revision.tiff
- Supplementary materials-revision/Figure S3-revision.tiff
- Supplementary materials-revision/Figure S4-revision.tif
- Supplementary materials-revision/Table S1-revision.docx
- Supplementary materials-revision/Table S2-revision.xlsx
- Supplementary materials-revision/Table S3-revision.xlsx
- Supplementary materials-revision/Table S4-revision.docx
- Supplementary materials-revision/Table S5-revision.docx
