# Supplementary material for: Novel Prognostic Signatures of Hepatocellular Carcinoma Based on Metabolic Pathway Phenotypes
Source: Front Oncol. 2022 May 23;12:863266. doi: 10.3389/fonc.2022.863266 (PMC9168273; doi:10.3389/fonc.2022.863266)
Supplement: Supplementary Figure 1 — Analysis of Copy number variation. Copy number variation in (A) Metabolism_H and (B) Metabolism_L; (C) Focal copy number alterations in several genes. [file DataSheet_1.zip › Supplementary materials-revision/Table S3-revision.xlsx]

## Sheet: tableGISTIC
Table S3. Detailed information of copy number variation in each gene
Gene	Chromosomal Location	Alteration type	METABOLISM_H	METABOLISM_L	Log Ratio	p-Value	q-Value	Enriched in
NUP210L	1q21.3	Amp	22 (19.64%)	17 (7.14%)	1.46	0.0007286	0.356	METABOLISM_H
ACP6	1q21.2	Amp	20 (17.86%)	15 (6.30%)	1.5	0.001071	0.356	METABOLISM_H
ANKRD20A12P	-	Amp	20 (17.86%)	15 (6.30%)	1.5	0.001071	0.356	METABOLISM_H
ANKRD34A	1q21.1	Amp	20 (17.86%)	15 (6.30%)	1.5	0.001071	0.356	METABOLISM_H
ANKRD35	1q21.1	Amp	20 (17.86%)	15 (6.30%)	1.5	0.001071	0.356	METABOLISM_H
BCL9	1q21.2	Amp	20 (17.86%)	15 (6.30%)	1.5	0.001071	0.356	METABOLISM_H
BOLA1	1q21.2	Amp	20 (17.86%)	15 (6.30%)	1.5	0.001071	0.356	METABOLISM_H
CD160	1q21.1	Amp	20 (17.86%)	15 (6.30%)	1.5	0.001071	0.356	METABOLISM_H
CHD1L	1q21.1	Amp	20 (17.86%)	15 (6.30%)	1.5	0.001071	0.356	METABOLISM_H
EMBP1	1p11.2	Amp	20 (17.86%)	15 (6.30%)	1.5	0.001071	0.356	METABOLISM_H
FAM72B	1p11.2	Amp	20 (17.86%)	15 (6.30%)	1.5	0.001071	0.356	METABOLISM_H
FAM72D	1q21.1	Amp	20 (17.86%)	15 (6.30%)	1.5	0.001071	0.356	METABOLISM_H
FCGR1A	1q21.2	Amp	20 (17.86%)	15 (6.30%)	1.5	0.001071	0.356	METABOLISM_H
FCGR1B	1p11.2	Amp	20 (17.86%)	15 (6.30%)	1.5	0.001071	0.356	METABOLISM_H
FCGR1CP	1q21.1	Amp	20 (17.86%)	15 (6.30%)	1.5	0.001071	0.356	METABOLISM_H
FMO5	1q21.1	Amp	20 (17.86%)	15 (6.30%)	1.5	0.001071	0.356	METABOLISM_H
GJA5	1q21.2	Amp	20 (17.86%)	15 (6.30%)	1.5	0.001071	0.356	METABOLISM_H
GJA8	1q21.2	Amp	20 (17.86%)	15 (6.30%)	1.5	0.001071	0.356	METABOLISM_H
GNRHR2	1q21.1	Amp	20 (17.86%)	15 (6.30%)	1.5	0.001071	0.356	METABOLISM_H
GPR89A	1q21.1	Amp	20 (17.86%)	15 (6.30%)	1.5	0.001071	0.356	METABOLISM_H
GPR89B	1q21.2	Amp	20 (17.86%)	15 (6.30%)	1.5	0.001071	0.356	METABOLISM_H
HIST2H2AA3	1q21.2	Amp	20 (17.86%)	15 (6.30%)	1.5	0.001071	0.356	METABOLISM_H
HIST2H2AB	1q21.2	Amp	20 (17.86%)	15 (6.30%)	1.5	0.001071	0.356	METABOLISM_H
HIST2H2AC	1q21.2	Amp	20 (17.86%)	15 (6.30%)	1.5	0.001071	0.356	METABOLISM_H
HIST2H2BA	1p11.2	Amp	20 (17.86%)	15 (6.30%)	1.5	0.001071	0.356	METABOLISM_H
HIST2H2BC	1q21.2	Amp	20 (17.86%)	15 (6.30%)	1.5	0.001071	0.356	METABOLISM_H
HIST2H2BE	1q21.2	Amp	20 (17.86%)	15 (6.30%)	1.5	0.001071	0.356	METABOLISM_H
HIST2H2BF	1q21.2	Amp	20 (17.86%)	15 (6.30%)	1.5	0.001071	0.356	METABOLISM_H
HIST2H3A	1q21.2	Amp	20 (17.86%)	15 (6.30%)	1.5	0.001071	0.356	METABOLISM_H
HIST2H3D	1q21.2	Amp	20 (17.86%)	15 (6.30%)	1.5	0.001071	0.356	METABOLISM_H
HIST2H4A	1q21.2	Amp	20 (17.86%)	15 (6.30%)	1.5	0.001071	0.356	METABOLISM_H
HJV	1q21.1	Amp	20 (17.86%)	15 (6.30%)	1.5	0.001071	0.356	METABOLISM_H
ITGA10	1q21.1	Amp	20 (17.86%)	15 (6.30%)	1.5	0.001071	0.356	METABOLISM_H
LINC00623	1p11.2	Amp	20 (17.86%)	15 (6.30%)	1.5	0.001071	0.356	METABOLISM_H
LINC00624	1q21.1-q21.2	Amp	20 (17.86%)	15 (6.30%)	1.5	0.001071	0.356	METABOLISM_H
LINC00869	1q21.2	Amp	20 (17.86%)	15 (6.30%)	1.5	0.001071	0.356	METABOLISM_H
LINC01138	1q21.2	Amp	20 (17.86%)	15 (6.30%)	1.5	0.001071	0.356	METABOLISM_H
LINC02591	1q21.1	Amp	20 (17.86%)	15 (6.30%)	1.5	0.001071	0.356	METABOLISM_H
LIX1L	1q21.1	Amp	20 (17.86%)	15 (6.30%)	1.5	0.001071	0.356	METABOLISM_H
LOC102723769	22p11.2	Amp	20 (17.86%)	15 (6.30%)	1.5	0.001071	0.356	METABOLISM_H
LOC653513	1q21.2	Amp	20 (17.86%)	15 (6.30%)	1.5	0.001071	0.356	METABOLISM_H
LOC728989	1q21.1	Amp	20 (17.86%)	15 (6.30%)	1.5	0.001071	0.356	METABOLISM_H
LSP1P5	1q21.1	Amp	20 (17.86%)	15 (6.30%)	1.5	0.001071	0.356	METABOLISM_H
NBPF10	1q21.1	Amp	20 (17.86%)	15 (6.30%)	1.5	0.001071	0.356	METABOLISM_H
NBPF11	1q21.2	Amp	20 (17.86%)	15 (6.30%)	1.5	0.001071	0.356	METABOLISM_H
NBPF12	1q21.1	Amp	20 (17.86%)	15 (6.30%)	1.5	0.001071	0.356	METABOLISM_H
NBPF13P	1q21.1	Amp	20 (17.86%)	15 (6.30%)	1.5	0.001071	0.356	METABOLISM_H
NBPF14	1q21.2	Amp	20 (17.86%)	15 (6.30%)	1.5	0.001071	0.356	METABOLISM_H
NBPF15	1q21.1	Amp	20 (17.86%)	15 (6.30%)	1.5	0.001071	0.356	METABOLISM_H
NBPF17P	1q21.1	Amp	20 (17.86%)	15 (6.30%)	1.5	0.001071	0.356	METABOLISM_H
NBPF20	1q21.1	Amp	20 (17.86%)	15 (6.30%)	1.5	0.001071	0.356	METABOLISM_H
NBPF25P	1q21.1	Amp	20 (17.86%)	15 (6.30%)	1.5	0.001071	0.356	METABOLISM_H
NBPF8	1p11.2	Amp	20 (17.86%)	15 (6.30%)	1.5	0.001071	0.356	METABOLISM_H
NBPF9	1q21.2	Amp	20 (17.86%)	15 (6.30%)	1.5	0.001071	0.356	METABOLISM_H
NOTCH2	1p12	Amp	20 (17.86%)	15 (6.30%)	1.5	0.001071	0.356	METABOLISM_H
NOTCH2NLA	1q21.1	Amp	20 (17.86%)	15 (6.30%)	1.5	0.001071	0.356	METABOLISM_H
NUDT17	1q21.1	Amp	20 (17.86%)	15 (6.30%)	1.5	0.001071	0.356	METABOLISM_H
PDE4DIP	1q21.2	Amp	20 (17.86%)	15 (6.30%)	1.5	0.001071	0.356	METABOLISM_H
PDIA3P1	1q21.1	Amp	20 (17.86%)	15 (6.30%)	1.5	0.001071	0.356	METABOLISM_H
PDZK1	1q21.1	Amp	20 (17.86%)	15 (6.30%)	1.5	0.001071	0.356	METABOLISM_H
PDZK1P1	1q21.2	Amp	20 (17.86%)	15 (6.30%)	1.5	0.001071	0.356	METABOLISM_H
PEX11B	1q21.1	Amp	20 (17.86%)	15 (6.30%)	1.5	0.001071	0.356	METABOLISM_H
PFN1P2	1p11.2	Amp	20 (17.86%)	15 (6.30%)	1.5	0.001071	0.356	METABOLISM_H
PIAS3	1q21.1	Amp	20 (17.86%)	15 (6.30%)	1.5	0.001071	0.356	METABOLISM_H
POLR3C	1q21.1	Amp	20 (17.86%)	15 (6.30%)	1.5	0.001071	0.356	METABOLISM_H
POLR3GL	1q21.1	Amp	20 (17.86%)	15 (6.30%)	1.5	0.001071	0.356	METABOLISM_H
PPIAL4A	1p11.2	Amp	20 (17.86%)	15 (6.30%)	1.5	0.001071	0.356	METABOLISM_H
PPIAL4D	1q21.1	Amp	20 (17.86%)	15 (6.30%)	1.5	0.001071	0.356	METABOLISM_H
PPIAL4E	1q21.1	Amp	20 (17.86%)	15 (6.30%)	1.5	0.001071	0.356	METABOLISM_H
PPIAL4G	1q21.2	Amp	20 (17.86%)	15 (6.30%)	1.5	0.001071	0.356	METABOLISM_H
PRKAB2	1q21.1	Amp	20 (17.86%)	15 (6.30%)	1.5	0.001071	0.356	METABOLISM_H
RBM8A	1q21.1	Amp	20 (17.86%)	15 (6.30%)	1.5	0.001071	0.356	METABOLISM_H
RNF115	1q21.1	Amp	20 (17.86%)	15 (6.30%)	1.5	0.001071	0.356	METABOLISM_H
SEC22B	1p12	Amp	20 (17.86%)	15 (6.30%)	1.5	0.001071	0.356	METABOLISM_H
SRGAP2-AS1	1p11.2	Amp	20 (17.86%)	15 (6.30%)	1.5	0.001071	0.356	METABOLISM_H
TXNIP	1q21.1	Amp	20 (17.86%)	15 (6.30%)	1.5	0.001071	0.356	METABOLISM_H
GATAD2B	1q21.3	Amp	22 (19.64%)	18 (7.56%)	1.38	0.00118	0.382	METABOLISM_H
KCNN3	1q21.3	Amp	22 (19.64%)	18 (7.56%)	1.38	0.00118	0.382	METABOLISM_H
C1ORF189	1q21.3	Amp	21 (18.75%)	17 (7.14%)	1.39	0.00144	0.423	METABOLISM_H
C1ORF43	1q21.3	Amp	21 (18.75%)	17 (7.14%)	1.39	0.00144	0.423	METABOLISM_H
CREB3L4	1q21.3	Amp	21 (18.75%)	17 (7.14%)	1.39	0.00144	0.423	METABOLISM_H
JTB	1q21.3	Amp	21 (18.75%)	17 (7.14%)	1.39	0.00144	0.423	METABOLISM_H
RAB13	1q21.3	Amp	21 (18.75%)	17 (7.14%)	1.39	0.00144	0.423	METABOLISM_H
RPS27	1q21.3	Amp	21 (18.75%)	17 (7.14%)	1.39	0.00144	0.423	METABOLISM_H
TPM3	1q21.3	Amp	21 (18.75%)	17 (7.14%)	1.39	0.00144	0.423	METABOLISM_H
UBAP2L	1q21.3	Amp	21 (18.75%)	17 (7.14%)	1.39	0.00144	0.423	METABOLISM_H
SV2A	1q21.2	Amp	20 (17.86%)	16 (6.72%)	1.41	0.001753	0.507	METABOLISM_H
CDK14	7q21.13	Amp	7 (6.25%)	1 (0.42%)	3.89	0.001766	0.507	METABOLISM_H
FAM189B	1q22	Amp	22 (19.64%)	19 (7.98%)	1.3	0.001854	0.521	METABOLISM_H
SCAMP3	1q22	Amp	22 (19.64%)	19 (7.98%)	1.3	0.001854	0.521	METABOLISM_H
AQP10	1q21.3	Amp	21 (18.75%)	18 (7.56%)	1.31	0.00227	0.527	METABOLISM_H
ARNT	1q21.3	Amp	21 (18.75%)	18 (7.56%)	1.31	0.00227	0.527	METABOLISM_H
ATP8B2	1q21.3	Amp	21 (18.75%)	18 (7.56%)	1.31	0.00227	0.527	METABOLISM_H
CRTC2	1q21.3	Amp	21 (18.75%)	18 (7.56%)	1.31	0.00227	0.527	METABOLISM_H
CTSK	1q21.3	Amp	21 (18.75%)	18 (7.56%)	1.31	0.00227	0.527	METABOLISM_H
DENND4B	1q21.3	Amp	21 (18.75%)	18 (7.56%)	1.31	0.00227	0.527	METABOLISM_H
HAX1	1q21.3	Amp	21 (18.75%)	18 (7.56%)	1.31	0.00227	0.527	METABOLISM_H
SLC39A1	1q21.3	Amp	21 (18.75%)	18 (7.56%)	1.31	0.00227	0.527	METABOLISM_H
AHCTF1	1q44	Amp	15 (13.39%)	10 (4.20%)	1.67	0.002597	0.527	METABOLISM_H
C1ORF229	1q44	Amp	15 (13.39%)	10 (4.20%)	1.67	0.002597	0.527	METABOLISM_H
CNST	1q44	Amp	15 (13.39%)	10 (4.20%)	1.67	0.002597	0.527	METABOLISM_H
KIF26B	1q44	Amp	15 (13.39%)	10 (4.20%)	1.67	0.002597	0.527	METABOLISM_H
LINC01341	1q44	Amp	15 (13.39%)	10 (4.20%)	1.67	0.002597	0.527	METABOLISM_H
LINC01743	1q44	Amp	15 (13.39%)	10 (4.20%)	1.67	0.002597	0.527	METABOLISM_H
SCCPDH	1q44	Amp	15 (13.39%)	10 (4.20%)	1.67	0.002597	0.527	METABOLISM_H
SMYD3	1q44	Amp	15 (13.39%)	10 (4.20%)	1.67	0.002597	0.527	METABOLISM_H
TFB2M	1q44	Amp	15 (13.39%)	10 (4.20%)	1.67	0.002597	0.527	METABOLISM_H
ZNF669	1q44	Amp	15 (13.39%)	10 (4.20%)	1.67	0.002597	0.527	METABOLISM_H
ZNF670	1q44	Amp	15 (13.39%)	10 (4.20%)	1.67	0.002597	0.527	METABOLISM_H
ZNF670-ZNF695	1q44	Amp	15 (13.39%)	10 (4.20%)	1.67	0.002597	0.527	METABOLISM_H
ZNF695	1q44	Amp	15 (13.39%)	10 (4.20%)	1.67	0.002597	0.527	METABOLISM_H
ANP32E	1q21.2	Amp	20 (17.86%)	17 (7.14%)	1.32	0.002774	0.527	METABOLISM_H
APH1A	1q21.2	Amp	20 (17.86%)	17 (7.14%)	1.32	0.002774	0.527	METABOLISM_H
C1ORF54	1q21.2	Amp	20 (17.86%)	17 (7.14%)	1.32	0.002774	0.527	METABOLISM_H
CA14	1q21.2	Amp	20 (17.86%)	17 (7.14%)	1.32	0.002774	0.527	METABOLISM_H
CIART	1q21.2	Amp	20 (17.86%)	17 (7.14%)	1.32	0.002774	0.527	METABOLISM_H
ECM1	1q21.2	Amp	20 (17.86%)	17 (7.14%)	1.32	0.002774	0.527	METABOLISM_H
FALEC	1q21.2	Amp	20 (17.86%)	17 (7.14%)	1.32	0.002774	0.527	METABOLISM_H
MRPL9	1q21.3	Amp	20 (17.86%)	17 (7.14%)	1.32	0.002774	0.527	METABOLISM_H
MRPS21	1q21.2	Amp	20 (17.86%)	17 (7.14%)	1.32	0.002774	0.527	METABOLISM_H
OAZ3	1q21.3	Amp	20 (17.86%)	17 (7.14%)	1.32	0.002774	0.527	METABOLISM_H
PRPF3	1q21.2	Amp	20 (17.86%)	17 (7.14%)	1.32	0.002774	0.527	METABOLISM_H
RPRD2	1q21.2	Amp	20 (17.86%)	17 (7.14%)	1.32	0.002774	0.527	METABOLISM_H
TARS2	1q21.2	Amp	20 (17.86%)	17 (7.14%)	1.32	0.002774	0.527	METABOLISM_H
TDRKH	1q21.3	Amp	20 (17.86%)	17 (7.14%)	1.32	0.002774	0.527	METABOLISM_H
CTSS	1q21.3	Amp	22 (19.64%)	20 (8.40%)	1.22	0.002833	0.527	METABOLISM_H
DPM3	1q22	Amp	22 (19.64%)	20 (8.40%)	1.22	0.002833	0.527	METABOLISM_H
EFNA1	1q22	Amp	22 (19.64%)	20 (8.40%)	1.22	0.002833	0.527	METABOLISM_H
GBA	1q22	Amp	22 (19.64%)	20 (8.40%)	1.22	0.002833	0.527	METABOLISM_H
GBAP1	1q22	Amp	22 (19.64%)	20 (8.40%)	1.22	0.002833	0.527	METABOLISM_H
KRTCAP2	1q22	Amp	22 (19.64%)	20 (8.40%)	1.22	0.002833	0.527	METABOLISM_H
MTX1	1q22	Amp	22 (19.64%)	20 (8.40%)	1.22	0.002833	0.527	METABOLISM_H
MUC1	1q22	Amp	22 (19.64%)	20 (8.40%)	1.22	0.002833	0.527	METABOLISM_H
SLC50A1	1q22	Amp	22 (19.64%)	20 (8.40%)	1.22	0.002833	0.527	METABOLISM_H
THBS3	1q22	Amp	22 (19.64%)	20 (8.40%)	1.22	0.002833	0.527	METABOLISM_H
TRIM46	1q22	Amp	22 (19.64%)	20 (8.40%)	1.22	0.002833	0.527	METABOLISM_H
CCDC71L	7q22.3	Amp	5 (4.46%)	0 (0.00%)	>10	0.003022	0.546	METABOLISM_H
ACTA1	1q42.13	Amp	14 (12.50%)	9 (3.78%)	1.72	0.003048	0.546	METABOLISM_H
CCSAP	1q42.13	Amp	14 (12.50%)	9 (3.78%)	1.72	0.003048	0.546	METABOLISM_H
SPHAR	1q42.13	Amp	14 (12.50%)	9 (3.78%)	1.72	0.003048	0.546	METABOLISM_H
TAF5L	1q42.13	Amp	14 (12.50%)	9 (3.78%)	1.72	0.003048	0.546	METABOLISM_H
MTMR11	1q21.2	Amp	19 (16.96%)	16 (6.72%)	1.34	0.00338	0.566	METABOLISM_H
SF3B4	1q21.2	Amp	19 (16.96%)	16 (6.72%)	1.34	0.00338	0.566	METABOLISM_H
ASH1L	1q22	Amp	21 (18.75%)	19 (7.98%)	1.23	0.003476	0.566	METABOLISM_H
CLK2	1q22	Amp	21 (18.75%)	19 (7.98%)	1.23	0.003476	0.566	METABOLISM_H
GOLPH3L	1q21.3	Amp	21 (18.75%)	19 (7.98%)	1.23	0.003476	0.566	METABOLISM_H
GON4L	1q22	Amp	21 (18.75%)	19 (7.98%)	1.23	0.003476	0.566	METABOLISM_H
HORMAD1	1q21.3	Amp	21 (18.75%)	19 (7.98%)	1.23	0.003476	0.566	METABOLISM_H
POU5F1P4	1q22	Amp	21 (18.75%)	19 (7.98%)	1.23	0.003476	0.566	METABOLISM_H
SYT11	1q22	Amp	21 (18.75%)	19 (7.98%)	1.23	0.003476	0.566	METABOLISM_H
EFNA3	1q21.3	Amp	22 (19.64%)	21 (8.82%)	1.15	0.004219	0.566	METABOLISM_H
ADAR	1q21.3	Amp	20 (17.86%)	18 (7.56%)	1.24	0.004255	0.566	METABOLISM_H
CDC42SE1	1q21.3	Amp	20 (17.86%)	18 (7.56%)	1.24	0.004255	0.566	METABOLISM_H
CHRNB2	1q21.3	Amp	20 (17.86%)	18 (7.56%)	1.24	0.004255	0.566	METABOLISM_H
GABPB2	1q21.3	Amp	20 (17.86%)	18 (7.56%)	1.24	0.004255	0.566	METABOLISM_H
INTS3	1q21.3	Amp	20 (17.86%)	18 (7.56%)	1.24	0.004255	0.566	METABOLISM_H
MLLT11	1q21.3	Amp	20 (17.86%)	18 (7.56%)	1.24	0.004255	0.566	METABOLISM_H
SEMA4A	1q22	Amp	20 (17.86%)	18 (7.56%)	1.24	0.004255	0.566	METABOLISM_H
SEMA6C	1q21.3	Amp	20 (17.86%)	18 (7.56%)	1.24	0.004255	0.566	METABOLISM_H
SETDB1	1q21.3	Amp	20 (17.86%)	18 (7.56%)	1.24	0.004255	0.566	METABOLISM_H
SLC27A3	1q21.3	Amp	20 (17.86%)	18 (7.56%)	1.24	0.004255	0.566	METABOLISM_H
UBE2Q1	1q21.3	Amp	20 (17.86%)	18 (7.56%)	1.24	0.004255	0.566	METABOLISM_H
MROH9	1q24.3	Amp	17 (15.18%)	14 (5.88%)	1.37	0.004985	0.566	METABOLISM_H
RALYL	8q21.2	Amp	17 (15.18%)	14 (5.88%)	1.37	0.004985	0.566	METABOLISM_H
RC3H1	1q25.1	Amp	17 (15.18%)	14 (5.88%)	1.37	0.004985	0.566	METABOLISM_H
SCARNA3	1q25.1	Amp	17 (15.18%)	14 (5.88%)	1.37	0.004985	0.566	METABOLISM_H
SERPINC1	1q25.1	Amp	17 (15.18%)	14 (5.88%)	1.37	0.004985	0.566	METABOLISM_H
CDK6	7q21.2	Amp	6 (5.36%)	1 (0.42%)	3.67	0.005039	0.566	METABOLISM_H
CFAP69	7q21.13	Amp	6 (5.36%)	1 (0.42%)	3.67	0.005039	0.566	METABOLISM_H
CLDN12	7q21.13	Amp	6 (5.36%)	1 (0.42%)	3.67	0.005039	0.566	METABOLISM_H
COL1A2	7q21.3	Amp	6 (5.36%)	1 (0.42%)	3.67	0.005039	0.566	METABOLISM_H
FAM133B	7q21.2	Amp	6 (5.36%)	1 (0.42%)	3.67	0.005039	0.566	METABOLISM_H
FAM133DP	2q24.1	Amp	6 (5.36%)	1 (0.42%)	3.67	0.005039	0.566	METABOLISM_H
FZD1	7q21.13	Amp	6 (5.36%)	1 (0.42%)	3.67	0.005039	0.566	METABOLISM_H
GTPBP10	7q21.13	Amp	6 (5.36%)	1 (0.42%)	3.67	0.005039	0.566	METABOLISM_H
LOC101409256	7q21.13	Amp	6 (5.36%)	1 (0.42%)	3.67	0.005039	0.566	METABOLISM_H
LOC101927446	7q21.13	Amp	6 (5.36%)	1 (0.42%)	3.67	0.005039	0.566	METABOLISM_H
PEX1	7q21.2	Amp	6 (5.36%)	1 (0.42%)	3.67	0.005039	0.566	METABOLISM_H
RBM48	7q21.2	Amp	6 (5.36%)	1 (0.42%)	3.67	0.005039	0.566	METABOLISM_H
CKS1B	1q21.3	Amp	21 (18.75%)	20 (8.40%)	1.16	0.005179	0.566	METABOLISM_H
FDPS	1q22	Amp	21 (18.75%)	20 (8.40%)	1.16	0.005179	0.566	METABOLISM_H
FLAD1	1q21.3	Amp	21 (18.75%)	20 (8.40%)	1.16	0.005179	0.566	METABOLISM_H
HCN3	1q22	Amp	21 (18.75%)	20 (8.40%)	1.16	0.005179	0.566	METABOLISM_H
KHDC4	1q22	Amp	21 (18.75%)	20 (8.40%)	1.16	0.005179	0.566	METABOLISM_H
LAMTOR2	1q22	Amp	21 (18.75%)	20 (8.40%)	1.16	0.005179	0.566	METABOLISM_H
LENEP	1q21.3	Amp	21 (18.75%)	20 (8.40%)	1.16	0.005179	0.566	METABOLISM_H
LMNA	1q22	Amp	21 (18.75%)	20 (8.40%)	1.16	0.005179	0.566	METABOLISM_H
MEX3A	1q22	Amp	21 (18.75%)	20 (8.40%)	1.16	0.005179	0.566	METABOLISM_H
PBXIP1	1q21.3	Amp	21 (18.75%)	20 (8.40%)	1.16	0.005179	0.566	METABOLISM_H
PKLR	1q22	Amp	21 (18.75%)	20 (8.40%)	1.16	0.005179	0.566	METABOLISM_H
PMVK	1q21.3	Amp	21 (18.75%)	20 (8.40%)	1.16	0.005179	0.566	METABOLISM_H
PYGO2	1q21.3	Amp	21 (18.75%)	20 (8.40%)	1.16	0.005179	0.566	METABOLISM_H
RAB25	1q22	Amp	21 (18.75%)	20 (8.40%)	1.16	0.005179	0.566	METABOLISM_H
RIT1	1q22	Amp	21 (18.75%)	20 (8.40%)	1.16	0.005179	0.566	METABOLISM_H
RUSC1	1q22	Amp	21 (18.75%)	20 (8.40%)	1.16	0.005179	0.566	METABOLISM_H
RUSC1-AS1	1q22	Amp	21 (18.75%)	20 (8.40%)	1.16	0.005179	0.566	METABOLISM_H
SCARNA4	1q22	Amp	21 (18.75%)	20 (8.40%)	1.16	0.005179	0.566	METABOLISM_H
SHC1	1q21.3	Amp	21 (18.75%)	20 (8.40%)	1.16	0.005179	0.566	METABOLISM_H
SNORA80E	1q22	Amp	21 (18.75%)	20 (8.40%)	1.16	0.005179	0.566	METABOLISM_H
SSR2	1q22	Amp	21 (18.75%)	20 (8.40%)	1.16	0.005179	0.566	METABOLISM_H
UBQLN4	1q22	Amp	21 (18.75%)	20 (8.40%)	1.16	0.005179	0.566	METABOLISM_H
C2CD4D	1q21.3	Amp	19 (16.96%)	17 (7.14%)	1.25	0.0052	0.566	METABOLISM_H
C2CD4D-AS1	1q21.3	Amp	19 (16.96%)	17 (7.14%)	1.25	0.0052	0.566	METABOLISM_H
CELF3	1q21.3	Amp	19 (16.96%)	17 (7.14%)	1.25	0.0052	0.566	METABOLISM_H
CRNN	1q21.3	Amp	19 (16.96%)	17 (7.14%)	1.25	0.0052	0.566	METABOLISM_H
FLG	1q21.3	Amp	19 (16.96%)	17 (7.14%)	1.25	0.0052	0.566	METABOLISM_H
FLG-AS1	1q21.3	Amp	19 (16.96%)	17 (7.14%)	1.25	0.0052	0.566	METABOLISM_H
FLG2	1q21.3	Amp	19 (16.96%)	17 (7.14%)	1.25	0.0052	0.566	METABOLISM_H
HRNR	1q21.3	Amp	19 (16.96%)	17 (7.14%)	1.25	0.0052	0.566	METABOLISM_H
NBPF18P	1q21.3	Amp	19 (16.96%)	17 (7.14%)	1.25	0.0052	0.566	METABOLISM_H
OTUD7B	1q21.2	Amp	19 (16.96%)	17 (7.14%)	1.25	0.0052	0.566	METABOLISM_H
PLEKHO1	1q21.2	Amp	19 (16.96%)	17 (7.14%)	1.25	0.0052	0.566	METABOLISM_H
PSMB4	1q21.3	Amp	19 (16.96%)	17 (7.14%)	1.25	0.0052	0.566	METABOLISM_H
RIIAD1	1q21.3	Amp	19 (16.96%)	17 (7.14%)	1.25	0.0052	0.566	METABOLISM_H
RPTN	1q21.3	Amp	19 (16.96%)	17 (7.14%)	1.25	0.0052	0.566	METABOLISM_H
S100A10	1q21.3	Amp	19 (16.96%)	17 (7.14%)	1.25	0.0052	0.566	METABOLISM_H
S100A11	1q21.3	Amp	19 (16.96%)	17 (7.14%)	1.25	0.0052	0.566	METABOLISM_H
SELENBP1	1q21.3	Amp	19 (16.96%)	17 (7.14%)	1.25	0.0052	0.566	METABOLISM_H
SNX27	1q21.3	Amp	19 (16.96%)	17 (7.14%)	1.25	0.0052	0.566	METABOLISM_H
TCHH	1q21.3	Amp	19 (16.96%)	17 (7.14%)	1.25	0.0052	0.566	METABOLISM_H
TCHHL1	1q21.3	Amp	19 (16.96%)	17 (7.14%)	1.25	0.0052	0.566	METABOLISM_H
THEM4	1q21.3	Amp	19 (16.96%)	17 (7.14%)	1.25	0.0052	0.566	METABOLISM_H
THEM5	1q21.3	Amp	19 (16.96%)	17 (7.14%)	1.25	0.0052	0.566	METABOLISM_H
VPS45	1q21.2	Amp	19 (16.96%)	17 (7.14%)	1.25	0.0052	0.566	METABOLISM_H
ABCB10	1q42.13	Amp	14 (12.50%)	10 (4.20%)	1.57	0.005312	0.566	METABOLISM_H
CATSPERE	1q44	Amp	14 (12.50%)	10 (4.20%)	1.57	0.005312	0.566	METABOLISM_H
COX20	1q44	Amp	14 (12.50%)	10 (4.20%)	1.57	0.005312	0.566	METABOLISM_H
DESI2	1q44	Amp	14 (12.50%)	10 (4.20%)	1.57	0.005312	0.566	METABOLISM_H
EFCAB2	1q44	Amp	14 (12.50%)	10 (4.20%)	1.57	0.005312	0.566	METABOLISM_H
HNRNPU	1q44	Amp	14 (12.50%)	10 (4.20%)	1.57	0.005312	0.566	METABOLISM_H
LOC101927478	1q42.13	Amp	14 (12.50%)	10 (4.20%)	1.57	0.005312	0.566	METABOLISM_H
NUP133	1q42.13	Amp	14 (12.50%)	10 (4.20%)	1.57	0.005312	0.566	METABOLISM_H
RAB4A	1q42.13	Amp	14 (12.50%)	10 (4.20%)	1.57	0.005312	0.566	METABOLISM_H
RHOU	1q42.13	Amp	14 (12.50%)	10 (4.20%)	1.57	0.005312	0.566	METABOLISM_H
VN1R5	1q44	Amp	14 (12.50%)	10 (4.20%)	1.57	0.005312	0.566	METABOLISM_H
ZNF124	1q44	Amp	14 (12.50%)	10 (4.20%)	1.57	0.005312	0.566	METABOLISM_H
ZNF496	1q44	Amp	14 (12.50%)	10 (4.20%)	1.57	0.005312	0.566	METABOLISM_H
CHMP4C	8q21.13	Amp	16 (14.29%)	13 (5.46%)	1.39	0.006032	0.62	METABOLISM_H
FABP12	8q21.13	Amp	16 (14.29%)	13 (5.46%)	1.39	0.006032	0.62	METABOLISM_H
FABP4	8q21.13	Amp	16 (14.29%)	13 (5.46%)	1.39	0.006032	0.62	METABOLISM_H
FABP9	8q21.13	Amp	16 (14.29%)	13 (5.46%)	1.39	0.006032	0.62	METABOLISM_H
IMPA1	8q21.13	Amp	16 (14.29%)	13 (5.46%)	1.39	0.006032	0.62	METABOLISM_H
MMP16	8q21.3	Amp	16 (14.29%)	13 (5.46%)	1.39	0.006032	0.62	METABOLISM_H
SLC10A5	8q21.13	Amp	16 (14.29%)	13 (5.46%)	1.39	0.006032	0.62	METABOLISM_H
SNX16	8q21.13	Amp	16 (14.29%)	13 (5.46%)	1.39	0.006032	0.62	METABOLISM_H
ZFAND1	8q21.13	Amp	16 (14.29%)	13 (5.46%)	1.39	0.006032	0.62	METABOLISM_H
URB2	1q42.13	Amp	13 (11.61%)	9 (3.78%)	1.62	0.006299	0.622	METABOLISM_H
ADAMTSL4	1q21.2	Amp	20 (17.86%)	19 (7.98%)	1.16	0.006345	0.622	METABOLISM_H
ASH1L-AS1	1q22	Amp	20 (17.86%)	19 (7.98%)	1.16	0.006345	0.622	METABOLISM_H
DAP3	1q22	Amp	20 (17.86%)	19 (7.98%)	1.16	0.006345	0.622	METABOLISM_H
ENSA	1q21.3	Amp	20 (17.86%)	19 (7.98%)	1.16	0.006345	0.622	METABOLISM_H
IL6R	1q21.3	Amp	20 (17.86%)	19 (7.98%)	1.16	0.006345	0.622	METABOLISM_H
MSTO2P	1q22	Amp	20 (17.86%)	19 (7.98%)	1.16	0.006345	0.622	METABOLISM_H
PI4KB	1q21.3	Amp	20 (17.86%)	19 (7.98%)	1.16	0.006345	0.622	METABOLISM_H
PIP5K1A	1q21.3	Amp	20 (17.86%)	19 (7.98%)	1.16	0.006345	0.622	METABOLISM_H
SHE	1q21.3	Amp	20 (17.86%)	19 (7.98%)	1.16	0.006345	0.622	METABOLISM_H
TDRD10	1q21.3	Amp	20 (17.86%)	19 (7.98%)	1.16	0.006345	0.622	METABOLISM_H
ZNF687	1q21.3	Amp	20 (17.86%)	19 (7.98%)	1.16	0.006345	0.622	METABOLISM_H
DCST1	1q21.3	Amp	21 (18.75%)	21 (8.82%)	1.09	0.007524	0.651	METABOLISM_H
DCST2	1q21.3	Amp	21 (18.75%)	21 (8.82%)	1.09	0.007524	0.651	METABOLISM_H
EFNA4	1q21.3	Amp	21 (18.75%)	21 (8.82%)	1.09	0.007524	0.651	METABOLISM_H
ZBTB7B	1q21.3	Amp	21 (18.75%)	21 (8.82%)	1.09	0.007524	0.651	METABOLISM_H
COP1	1q25.1-q25.2	Amp	17 (15.18%)	15 (6.30%)	1.27	0.00772	0.651	METABOLISM_H
NME7	1q24.2	Amp	17 (15.18%)	15 (6.30%)	1.27	0.00772	0.651	METABOLISM_H
PAG1	8q21.13	Amp	17 (15.18%)	15 (6.30%)	1.27	0.00772	0.651	METABOLISM_H
ANXA9	1q21.3	Amp	19 (16.96%)	18 (7.56%)	1.17	0.00776	0.651	METABOLISM_H
BCAN	1q23.1	Amp	19 (16.96%)	18 (7.56%)	1.17	0.00776	0.651	METABOLISM_H
BGLAP	1q22	Amp	19 (16.96%)	18 (7.56%)	1.17	0.00776	0.651	METABOLISM_H
BNIPL	1q21.3	Amp	19 (16.96%)	18 (7.56%)	1.17	0.00776	0.651	METABOLISM_H
C1ORF56	1q21.3	Amp	19 (16.96%)	18 (7.56%)	1.17	0.00776	0.651	METABOLISM_H
CERS2	1q21.3	Amp	19 (16.96%)	18 (7.56%)	1.17	0.00776	0.651	METABOLISM_H
CGN	1q21.3	Amp	19 (16.96%)	18 (7.56%)	1.17	0.00776	0.651	METABOLISM_H
CRABP2	1q23.1	Amp	19 (16.96%)	18 (7.56%)	1.17	0.00776	0.651	METABOLISM_H
CYCSP52	1q23.1	Amp	19 (16.96%)	18 (7.56%)	1.17	0.00776	0.651	METABOLISM_H
ETV3	1q23.1	Amp	19 (16.96%)	18 (7.56%)	1.17	0.00776	0.651	METABOLISM_H
ETV3L	1q23.1	Amp	19 (16.96%)	18 (7.56%)	1.17	0.00776	0.651	METABOLISM_H
INSRR	1q23.1	Amp	19 (16.96%)	18 (7.56%)	1.17	0.00776	0.651	METABOLISM_H
LINGO4	1q21.3	Amp	19 (16.96%)	18 (7.56%)	1.17	0.00776	0.651	METABOLISM_H
MINDY1	1q21.3	Amp	19 (16.96%)	18 (7.56%)	1.17	0.00776	0.651	METABOLISM_H
NES	1q23.1	Amp	19 (16.96%)	18 (7.56%)	1.17	0.00776	0.651	METABOLISM_H
NTRK1	1q23.1	Amp	19 (16.96%)	18 (7.56%)	1.17	0.00776	0.651	METABOLISM_H
PAQR6	1q22	Amp	19 (16.96%)	18 (7.56%)	1.17	0.00776	0.651	METABOLISM_H
PMF1	1q22	Amp	19 (16.96%)	18 (7.56%)	1.17	0.00776	0.651	METABOLISM_H
PMF1-BGLAP	1q22	Amp	19 (16.96%)	18 (7.56%)	1.17	0.00776	0.651	METABOLISM_H
POGZ	1q21.3	Amp	19 (16.96%)	18 (7.56%)	1.17	0.00776	0.651	METABOLISM_H
PRCC	1q23.1	Amp	19 (16.96%)	18 (7.56%)	1.17	0.00776	0.651	METABOLISM_H
PRUNE1	1q21.3	Amp	19 (16.96%)	18 (7.56%)	1.17	0.00776	0.651	METABOLISM_H
RORC	1q21.3	Amp	19 (16.96%)	18 (7.56%)	1.17	0.00776	0.651	METABOLISM_H
S100A1	1q21.3	Amp	19 (16.96%)	18 (7.56%)	1.17	0.00776	0.651	METABOLISM_H
S100A13	1q21.3	Amp	19 (16.96%)	18 (7.56%)	1.17	0.00776	0.651	METABOLISM_H
S100A14	1q21.3	Amp	19 (16.96%)	18 (7.56%)	1.17	0.00776	0.651	METABOLISM_H
S100A16	1q21.3	Amp	19 (16.96%)	18 (7.56%)	1.17	0.00776	0.651	METABOLISM_H
SH2D2A	1q23.1	Amp	19 (16.96%)	18 (7.56%)	1.17	0.00776	0.651	METABOLISM_H
SLC25A44	1q22	Amp	19 (16.96%)	18 (7.56%)	1.17	0.00776	0.651	METABOLISM_H
TUFT1	1q21.3	Amp	19 (16.96%)	18 (7.56%)	1.17	0.00776	0.651	METABOLISM_H
WDR64	1q43	Amp	14 (12.50%)	11 (4.62%)	1.44	0.008766	0.651	METABOLISM_H
ADAMTSL4-AS1	1q21.2	Amp	20 (17.86%)	20 (8.40%)	1.09	0.009214	0.651	METABOLISM_H
ARHGEF2	1q22	Amp	20 (17.86%)	20 (8.40%)	1.09	0.009214	0.651	METABOLISM_H
ASAP1	8q24.21-q24.22	Amp	20 (17.86%)	20 (8.40%)	1.09	0.009214	0.651	METABOLISM_H
FAM72C	1q21.1	Amp	20 (17.86%)	20 (8.40%)	1.09	0.009214	0.651	METABOLISM_H
MCL1	1q21.2	Amp	20 (17.86%)	20 (8.40%)	1.09	0.009214	0.651	METABOLISM_H
PSMD4	1q21.3	Amp	20 (17.86%)	20 (8.40%)	1.09	0.009214	0.651	METABOLISM_H
RXFP4	1q22	Amp	20 (17.86%)	20 (8.40%)	1.09	0.009214	0.651	METABOLISM_H
SRGAP2D	1q21.1	Amp	20 (17.86%)	20 (8.40%)	1.09	0.009214	0.651	METABOLISM_H
YY1AP1	1q22	Amp	20 (17.86%)	20 (8.40%)	1.09	0.009214	0.651	METABOLISM_H
CENPL	1q25.1	Amp	16 (14.29%)	14 (5.88%)	1.28	0.009382	0.651	METABOLISM_H
CNBD1	8q21.3	Amp	16 (14.29%)	14 (5.88%)	1.28	0.009382	0.651	METABOLISM_H
CNGB3	8q21.3	Amp	16 (14.29%)	14 (5.88%)	1.28	0.009382	0.651	METABOLISM_H
DARS2	1q25.1	Amp	16 (14.29%)	14 (5.88%)	1.28	0.009382	0.651	METABOLISM_H
DNM3	1q24.3	Amp	16 (14.29%)	14 (5.88%)	1.28	0.009382	0.651	METABOLISM_H
EEF1AKNMT	1q24.3	Amp	16 (14.29%)	14 (5.88%)	1.28	0.009382	0.651	METABOLISM_H
FABP5	8q21.13	Amp	16 (14.29%)	14 (5.88%)	1.28	0.009382	0.651	METABOLISM_H
GAS5	1q25.1	Amp	16 (14.29%)	14 (5.88%)	1.28	0.009382	0.651	METABOLISM_H
GAS5-AS1	1q25.1	Amp	16 (14.29%)	14 (5.88%)	1.28	0.009382	0.651	METABOLISM_H
KLHL20	1q25.1	Amp	16 (14.29%)	14 (5.88%)	1.28	0.009382	0.651	METABOLISM_H
LOC100506023	1q25.1	Amp	16 (14.29%)	14 (5.88%)	1.28	0.009382	0.651	METABOLISM_H
MRPS28	8q21.13	Amp	16 (14.29%)	14 (5.88%)	1.28	0.009382	0.651	METABOLISM_H
MYOC	1q24.3	Amp	16 (14.29%)	14 (5.88%)	1.28	0.009382	0.651	METABOLISM_H
PMP2	8q21.13	Amp	16 (14.29%)	14 (5.88%)	1.28	0.009382	0.651	METABOLISM_H
PRDX6	1q25.1	Amp	16 (14.29%)	14 (5.88%)	1.28	0.009382	0.651	METABOLISM_H
PRRC2C	1q24.3	Amp	16 (14.29%)	14 (5.88%)	1.28	0.009382	0.651	METABOLISM_H
PRRX1	1q24.2	Amp	16 (14.29%)	14 (5.88%)	1.28	0.009382	0.651	METABOLISM_H
PSKH2	8q21.3	Amp	16 (14.29%)	14 (5.88%)	1.28	0.009382	0.651	METABOLISM_H
RABGAP1L	1q25.1	Amp	16 (14.29%)	14 (5.88%)	1.28	0.009382	0.651	METABOLISM_H
SLC7A13	8q21.3	Amp	16 (14.29%)	14 (5.88%)	1.28	0.009382	0.651	METABOLISM_H
SLC9C2	1q25.1	Amp	16 (14.29%)	14 (5.88%)	1.28	0.009382	0.651	METABOLISM_H
SNORD44	1q25.1	Amp	16 (14.29%)	14 (5.88%)	1.28	0.009382	0.651	METABOLISM_H
SNORD47	1q25.1	Amp	16 (14.29%)	14 (5.88%)	1.28	0.009382	0.651	METABOLISM_H
SNORD74	1q25.1	Amp	16 (14.29%)	14 (5.88%)	1.28	0.009382	0.651	METABOLISM_H
SNORD75	1q25.1	Amp	16 (14.29%)	14 (5.88%)	1.28	0.009382	0.651	METABOLISM_H
SNORD76	1q25.1	Amp	16 (14.29%)	14 (5.88%)	1.28	0.009382	0.651	METABOLISM_H
SNORD77	1q25.1	Amp	16 (14.29%)	14 (5.88%)	1.28	0.009382	0.651	METABOLISM_H
SNORD78	1q25.1	Amp	16 (14.29%)	14 (5.88%)	1.28	0.009382	0.651	METABOLISM_H
SNORD79	1q25.1	Amp	16 (14.29%)	14 (5.88%)	1.28	0.009382	0.651	METABOLISM_H
SNORD80	1q25.1	Amp	16 (14.29%)	14 (5.88%)	1.28	0.009382	0.651	METABOLISM_H
SNORD81	1q25.1	Amp	16 (14.29%)	14 (5.88%)	1.28	0.009382	0.651	METABOLISM_H
TNFSF18	1q25.1	Amp	16 (14.29%)	14 (5.88%)	1.28	0.009382	0.651	METABOLISM_H
TNFSF4	1q25.1	Amp	16 (14.29%)	14 (5.88%)	1.28	0.009382	0.651	METABOLISM_H
TNR	1q25.1	Amp	16 (14.29%)	14 (5.88%)	1.28	0.009382	0.651	METABOLISM_H
TPD52	8q21.13	Amp	16 (14.29%)	14 (5.88%)	1.28	0.009382	0.651	METABOLISM_H
VAMP4	1q24.3	Amp	16 (14.29%)	14 (5.88%)	1.28	0.009382	0.651	METABOLISM_H
ZBTB10	8q21.13	Amp	16 (14.29%)	14 (5.88%)	1.28	0.009382	0.651	METABOLISM_H
ZBTB37	1q25.1	Amp	16 (14.29%)	14 (5.88%)	1.28	0.009382	0.651	METABOLISM_H
CRCT1	1q21.3	Amp	18 (16.07%)	17 (7.14%)	1.17	0.009477	0.651	METABOLISM_H
LCE3A	1q21.3	Amp	18 (16.07%)	17 (7.14%)	1.17	0.009477	0.651	METABOLISM_H
LCE3B	1q21.3	Amp	18 (16.07%)	17 (7.14%)	1.17	0.009477	0.651	METABOLISM_H
LCE3C	1q21.3	Amp	18 (16.07%)	17 (7.14%)	1.17	0.009477	0.651	METABOLISM_H
LCE3D	1q21.3	Amp	18 (16.07%)	17 (7.14%)	1.17	0.009477	0.651	METABOLISM_H
LCE3E	1q21.3	Amp	18 (16.07%)	17 (7.14%)	1.17	0.009477	0.651	METABOLISM_H
LCE5A	1q21.3	Amp	18 (16.07%)	17 (7.14%)	1.17	0.009477	0.651	METABOLISM_H
LELP1	1q21.3	Amp	18 (16.07%)	17 (7.14%)	1.17	0.009477	0.651	METABOLISM_H
LOR	1q21.3	Amp	18 (16.07%)	17 (7.14%)	1.17	0.009477	0.651	METABOLISM_H
PGLYRP3	1q21.3	Amp	18 (16.07%)	17 (7.14%)	1.17	0.009477	0.651	METABOLISM_H
PGLYRP4	1q21.3	Amp	18 (16.07%)	17 (7.14%)	1.17	0.009477	0.651	METABOLISM_H
PRR9	1q21.3	Amp	18 (16.07%)	17 (7.14%)	1.17	0.009477	0.651	METABOLISM_H
ATXN7L1	7q22.3	Amp	4 (3.57%)	0 (0.00%)	>10	0.009765	0.651	METABOLISM_H
EFCAB10	7q22.3	Amp	4 (3.57%)	0 (0.00%)	>10	0.009765	0.651	METABOLISM_H
HBP1	7q22.3	Amp	4 (3.57%)	0 (0.00%)	>10	0.009765	0.651	METABOLISM_H
NAMPT	7q22.3	Amp	4 (3.57%)	0 (0.00%)	>10	0.009765	0.651	METABOLISM_H
PIK3CG	7q22.3	Amp	4 (3.57%)	0 (0.00%)	>10	0.009765	0.651	METABOLISM_H
PRKAR2B	7q22.3	Amp	4 (3.57%)	0 (0.00%)	>10	0.009765	0.651	METABOLISM_H
RINT1	7q22.3	Amp	4 (3.57%)	0 (0.00%)	>10	0.009765	0.651	METABOLISM_H
SYPL1	7q22.3	Amp	4 (3.57%)	0 (0.00%)	>10	0.009765	0.651	METABOLISM_H
ADSS	1q44	Amp	13 (11.61%)	10 (4.20%)	1.47	0.0105	0.651	METABOLISM_H
AKT3	1q43-q44	Amp	13 (11.61%)	10 (4.20%)	1.47	0.0105	0.651	METABOLISM_H
ARID4B	1q42.3	Amp	13 (11.61%)	10 (4.20%)	1.47	0.0105	0.651	METABOLISM_H
BTNL10	1q42.13	Amp	13 (11.61%)	10 (4.20%)	1.47	0.0105	0.651	METABOLISM_H
C1ORF100	1q44	Amp	13 (11.61%)	10 (4.20%)	1.47	0.0105	0.651	METABOLISM_H
CEP170	1q43	Amp	13 (11.61%)	10 (4.20%)	1.47	0.0105	0.651	METABOLISM_H
CHRM3	1q43	Amp	13 (11.61%)	10 (4.20%)	1.47	0.0105	0.651	METABOLISM_H
CHRM3-AS2	1q43	Amp	13 (11.61%)	10 (4.20%)	1.47	0.0105	0.651	METABOLISM_H
COA6	1q42.2	Amp	13 (11.61%)	10 (4.20%)	1.47	0.0105	0.651	METABOLISM_H
DUSP5P1	1q42.13	Amp	13 (11.61%)	10 (4.20%)	1.47	0.0105	0.651	METABOLISM_H
EXO1	1q43	Amp	13 (11.61%)	10 (4.20%)	1.47	0.0105	0.651	METABOLISM_H
GGPS1	1q42.3	Amp	13 (11.61%)	10 (4.20%)	1.47	0.0105	0.651	METABOLISM_H
HIST3H2A	1q42.13	Amp	13 (11.61%)	10 (4.20%)	1.47	0.0105	0.651	METABOLISM_H
HIST3H2BB	1q42.13	Amp	13 (11.61%)	10 (4.20%)	1.47	0.0105	0.651	METABOLISM_H
HIST3H3	1q42.13	Amp	13 (11.61%)	10 (4.20%)	1.47	0.0105	0.651	METABOLISM_H
KCNK1	1q42.2	Amp	13 (11.61%)	10 (4.20%)	1.47	0.0105	0.651	METABOLISM_H
LINC01347	1q43	Amp	13 (11.61%)	10 (4.20%)	1.47	0.0105	0.651	METABOLISM_H
LINC02774	1q44	Amp	13 (11.61%)	10 (4.20%)	1.47	0.0105	0.651	METABOLISM_H
MAP1LC3C	1q43	Amp	13 (11.61%)	10 (4.20%)	1.47	0.0105	0.651	METABOLISM_H
MAP3K21	1q42.2	Amp	13 (11.61%)	10 (4.20%)	1.47	0.0105	0.651	METABOLISM_H
NLRP3	1q44	Amp	13 (11.61%)	10 (4.20%)	1.47	0.0105	0.651	METABOLISM_H
OBSCN	1q42.13	Amp	13 (11.61%)	10 (4.20%)	1.47	0.0105	0.651	METABOLISM_H
OR2B11	1q44	Amp	13 (11.61%)	10 (4.20%)	1.47	0.0105	0.651	METABOLISM_H
PLD5	1q43	Amp	13 (11.61%)	10 (4.20%)	1.47	0.0105	0.651	METABOLISM_H
RBM34	1q42.3	Amp	13 (11.61%)	10 (4.20%)	1.47	0.0105	0.651	METABOLISM_H
RGS7	1q43|1q23.1	Amp	13 (11.61%)	10 (4.20%)	1.47	0.0105	0.651	METABOLISM_H
RNF187	1q42.13	Amp	13 (11.61%)	10 (4.20%)	1.47	0.0105	0.651	METABOLISM_H
SDCCAG8	1q43-q44	Amp	13 (11.61%)	10 (4.20%)	1.47	0.0105	0.651	METABOLISM_H
SIPA1L2	1q42.2	Amp	13 (11.61%)	10 (4.20%)	1.47	0.0105	0.651	METABOLISM_H
SLC35F3	1q42.2	Amp	13 (11.61%)	10 (4.20%)	1.47	0.0105	0.651	METABOLISM_H
SNORA14B	1q42.3	Amp	13 (11.61%)	10 (4.20%)	1.47	0.0105	0.651	METABOLISM_H
TOMM20	1q42.3	Amp	13 (11.61%)	10 (4.20%)	1.47	0.0105	0.651	METABOLISM_H
TRIM11	1q42.13	Amp	13 (11.61%)	10 (4.20%)	1.47	0.0105	0.651	METABOLISM_H
TRIM17	1q42.13	Amp	13 (11.61%)	10 (4.20%)	1.47	0.0105	0.651	METABOLISM_H
ZBTB18	1q44	Amp	13 (11.61%)	10 (4.20%)	1.47	0.0105	0.651	METABOLISM_H
ADAM15	1q21.3	Amp	21 (18.75%)	22 (9.24%)	1.02	0.0107	0.651	METABOLISM_H
DCST1-AS1	1q21.3	Amp	21 (18.75%)	22 (9.24%)	1.02	0.0107	0.651	METABOLISM_H
ARHGEF11	1q23.1	Amp	19 (16.96%)	19 (7.98%)	1.09	0.0113	0.651	METABOLISM_H
C1ORF61	1q22	Amp	19 (16.96%)	19 (7.98%)	1.09	0.0113	0.651	METABOLISM_H
CCT3	1q22	Amp	19 (16.96%)	19 (7.98%)	1.09	0.0113	0.651	METABOLISM_H
CHTOP	1q21.3	Amp	19 (16.96%)	19 (7.98%)	1.09	0.0113	0.651	METABOLISM_H
GLMP	1q22	Amp	19 (16.96%)	19 (7.98%)	1.09	0.0113	0.651	METABOLISM_H
GPATCH4	1q22-q23.1	Amp	19 (16.96%)	19 (7.98%)	1.09	0.0113	0.651	METABOLISM_H
HAPLN2	1q23.1	Amp	19 (16.96%)	19 (7.98%)	1.09	0.0113	0.651	METABOLISM_H
HDGF	1q23.1	Amp	19 (16.96%)	19 (7.98%)	1.09	0.0113	0.651	METABOLISM_H
ILF2	1q21.3	Amp	19 (16.96%)	19 (7.98%)	1.09	0.0113	0.651	METABOLISM_H
IQGAP3	1q22	Amp	19 (16.96%)	19 (7.98%)	1.09	0.0113	0.651	METABOLISM_H
ISG20L2	1q23.1	Amp	19 (16.96%)	19 (7.98%)	1.09	0.0113	0.651	METABOLISM_H
LRRC71	1q23.1	Amp	19 (16.96%)	19 (7.98%)	1.09	0.0113	0.651	METABOLISM_H
LYSMD1	1q21.3	Amp	19 (16.96%)	19 (7.98%)	1.09	0.0113	0.651	METABOLISM_H
MEF2D	1q22	Amp	19 (16.96%)	19 (7.98%)	1.09	0.0113	0.651	METABOLISM_H
MRPL24	1q23.1	Amp	19 (16.96%)	19 (7.98%)	1.09	0.0113	0.651	METABOLISM_H
MSTO1	1q22	Amp	19 (16.96%)	19 (7.98%)	1.09	0.0113	0.651	METABOLISM_H
NAXE	1q22	Amp	19 (16.96%)	19 (7.98%)	1.09	0.0113	0.651	METABOLISM_H
NPR1	1q21.3	Amp	19 (16.96%)	19 (7.98%)	1.09	0.0113	0.651	METABOLISM_H
PEAR1	1q23.1	Amp	19 (16.96%)	19 (7.98%)	1.09	0.0113	0.651	METABOLISM_H
RFX5	1q21.3	Amp	19 (16.96%)	19 (7.98%)	1.09	0.0113	0.651	METABOLISM_H
RHBG	1q22	Amp	19 (16.96%)	19 (7.98%)	1.09	0.0113	0.651	METABOLISM_H
RRNAD1	1q23.1	Amp	19 (16.96%)	19 (7.98%)	1.09	0.0113	0.651	METABOLISM_H
SCNM1	1q21.3	Amp	19 (16.96%)	19 (7.98%)	1.09	0.0113	0.651	METABOLISM_H
SMG5	1q22	Amp	19 (16.96%)	19 (7.98%)	1.09	0.0113	0.651	METABOLISM_H
SNAPIN	1q21.3	Amp	19 (16.96%)	19 (7.98%)	1.09	0.0113	0.651	METABOLISM_H
TMEM79	1q22	Amp	19 (16.96%)	19 (7.98%)	1.09	0.0113	0.651	METABOLISM_H
TMOD4	1q21.3	Amp	19 (16.96%)	19 (7.98%)	1.09	0.0113	0.651	METABOLISM_H
TNFAIP8L2	1q21.3	Amp	19 (16.96%)	19 (7.98%)	1.09	0.0113	0.651	METABOLISM_H
TNFAIP8L2-SCNM1	1q21.3	Amp	19 (16.96%)	19 (7.98%)	1.09	0.0113	0.651	METABOLISM_H
TSACC	1q22	Amp	19 (16.96%)	19 (7.98%)	1.09	0.0113	0.651	METABOLISM_H
TTC24	1q22	Amp	19 (16.96%)	19 (7.98%)	1.09	0.0113	0.651	METABOLISM_H
VHLL	1q22	Amp	19 (16.96%)	19 (7.98%)	1.09	0.0113	0.651	METABOLISM_H
VPS72	1q21.3	Amp	19 (16.96%)	19 (7.98%)	1.09	0.0113	0.651	METABOLISM_H
CA1	8q21.2	Amp	15 (13.39%)	13 (5.46%)	1.29	0.0114	0.651	METABOLISM_H
CA13	8q21.2	Amp	15 (13.39%)	13 (5.46%)	1.29	0.0114	0.651	METABOLISM_H
CA2	8q21.2	Amp	15 (13.39%)	13 (5.46%)	1.29	0.0114	0.651	METABOLISM_H
CA3	8q21.2	Amp	15 (13.39%)	13 (5.46%)	1.29	0.0114	0.651	METABOLISM_H
DCAF4L2	8q21.3	Amp	15 (13.39%)	13 (5.46%)	1.29	0.0114	0.651	METABOLISM_H
E2F5	8q21.2	Amp	15 (13.39%)	13 (5.46%)	1.29	0.0114	0.651	METABOLISM_H
EYA1	8q13.3	Amp	15 (13.39%)	13 (5.46%)	1.29	0.0114	0.651	METABOLISM_H
LRRCC1	8q21.2	Amp	15 (13.39%)	13 (5.46%)	1.29	0.0114	0.651	METABOLISM_H
RBIS	8q21.2	Amp	15 (13.39%)	13 (5.46%)	1.29	0.0114	0.651	METABOLISM_H
GALNT2	1q42.13	Amp	12 (10.71%)	9 (3.78%)	1.5	0.0126	0.669	METABOLISM_H
PGBD5	1q42.13	Amp	12 (10.71%)	9 (3.78%)	1.5	0.0126	0.669	METABOLISM_H
C1ORF68	1q21.3	Amp	18 (16.07%)	18 (7.56%)	1.09	0.0138	0.669	METABOLISM_H
CD5L	1q23.1	Amp	18 (16.07%)	18 (7.56%)	1.09	0.0138	0.669	METABOLISM_H
FCRL1	1q23.1	Amp	18 (16.07%)	18 (7.56%)	1.09	0.0138	0.669	METABOLISM_H
FCRL2	1q23.1	Amp	18 (16.07%)	18 (7.56%)	1.09	0.0138	0.669	METABOLISM_H
FCRL3	1q23.1	Amp	18 (16.07%)	18 (7.56%)	1.09	0.0138	0.669	METABOLISM_H
FCRL4	1q23.1	Amp	18 (16.07%)	18 (7.56%)	1.09	0.0138	0.669	METABOLISM_H
FCRL5	1q23.1	Amp	18 (16.07%)	18 (7.56%)	1.09	0.0138	0.669	METABOLISM_H
IVL	1q21.3	Amp	18 (16.07%)	18 (7.56%)	1.09	0.0138	0.669	METABOLISM_H
KPRP	1q21.3	Amp	18 (16.07%)	18 (7.56%)	1.09	0.0138	0.669	METABOLISM_H
LCE1A	1q21.3	Amp	18 (16.07%)	18 (7.56%)	1.09	0.0138	0.669	METABOLISM_H
LCE1B	1q21.3	Amp	18 (16.07%)	18 (7.56%)	1.09	0.0138	0.669	METABOLISM_H
LCE1C	1q21.3	Amp	18 (16.07%)	18 (7.56%)	1.09	0.0138	0.669	METABOLISM_H
LCE1D	1q21.3	Amp	18 (16.07%)	18 (7.56%)	1.09	0.0138	0.669	METABOLISM_H
LCE1E	1q21.3	Amp	18 (16.07%)	18 (7.56%)	1.09	0.0138	0.669	METABOLISM_H
LCE1F	1q21.3	Amp	18 (16.07%)	18 (7.56%)	1.09	0.0138	0.669	METABOLISM_H
LCE2A	1q21.3	Amp	18 (16.07%)	18 (7.56%)	1.09	0.0138	0.669	METABOLISM_H
LCE2B	1q21.3	Amp	18 (16.07%)	18 (7.56%)	1.09	0.0138	0.669	METABOLISM_H
LCE2C	1q21.3	Amp	18 (16.07%)	18 (7.56%)	1.09	0.0138	0.669	METABOLISM_H
LCE2D	1q21.3	Amp	18 (16.07%)	18 (7.56%)	1.09	0.0138	0.669	METABOLISM_H
LCE4A	1q21.3	Amp	18 (16.07%)	18 (7.56%)	1.09	0.0138	0.669	METABOLISM_H
LCE6A	1q21.3	Amp	18 (16.07%)	18 (7.56%)	1.09	0.0138	0.669	METABOLISM_H
LOC101928009	1q21.3	Amp	18 (16.07%)	18 (7.56%)	1.09	0.0138	0.669	METABOLISM_H
S100A12	1q21.3	Amp	18 (16.07%)	18 (7.56%)	1.09	0.0138	0.669	METABOLISM_H
S100A2	1q21.3	Amp	18 (16.07%)	18 (7.56%)	1.09	0.0138	0.669	METABOLISM_H
S100A3	1q21.3	Amp	18 (16.07%)	18 (7.56%)	1.09	0.0138	0.669	METABOLISM_H
S100A4	1q21.3	Amp	18 (16.07%)	18 (7.56%)	1.09	0.0138	0.669	METABOLISM_H
S100A5	1q21.3	Amp	18 (16.07%)	18 (7.56%)	1.09	0.0138	0.669	METABOLISM_H
S100A6	1q21.3	Amp	18 (16.07%)	18 (7.56%)	1.09	0.0138	0.669	METABOLISM_H
S100A7	1q21.3	Amp	18 (16.07%)	18 (7.56%)	1.09	0.0138	0.669	METABOLISM_H
S100A7A	1q21.3	Amp	18 (16.07%)	18 (7.56%)	1.09	0.0138	0.669	METABOLISM_H
S100A7L2	1q21.3	Amp	18 (16.07%)	18 (7.56%)	1.09	0.0138	0.669	METABOLISM_H
S100A8	1q21.3	Amp	18 (16.07%)	18 (7.56%)	1.09	0.0138	0.669	METABOLISM_H
S100A9	1q21.3	Amp	18 (16.07%)	18 (7.56%)	1.09	0.0138	0.669	METABOLISM_H
SMCP	1q21.3	Amp	18 (16.07%)	18 (7.56%)	1.09	0.0138	0.669	METABOLISM_H
SPRR1A	1q21.3	Amp	18 (16.07%)	18 (7.56%)	1.09	0.0138	0.669	METABOLISM_H
SPRR1B	1q21.3	Amp	18 (16.07%)	18 (7.56%)	1.09	0.0138	0.669	METABOLISM_H
SPRR2A	1q21.3	Amp	18 (16.07%)	18 (7.56%)	1.09	0.0138	0.669	METABOLISM_H
SPRR2B	1q21.3	Amp	18 (16.07%)	18 (7.56%)	1.09	0.0138	0.669	METABOLISM_H
SPRR2C	1q21.3	Amp	18 (16.07%)	18 (7.56%)	1.09	0.0138	0.669	METABOLISM_H
SPRR2D	1q21.3	Amp	18 (16.07%)	18 (7.56%)	1.09	0.0138	0.669	METABOLISM_H
SPRR2E	1q21.3	Amp	18 (16.07%)	18 (7.56%)	1.09	0.0138	0.669	METABOLISM_H
SPRR2F	1q21.3	Amp	18 (16.07%)	18 (7.56%)	1.09	0.0138	0.669	METABOLISM_H
SPRR2G	1q21.3	Amp	18 (16.07%)	18 (7.56%)	1.09	0.0138	0.669	METABOLISM_H
SPRR3	1q21.3	Amp	18 (16.07%)	18 (7.56%)	1.09	0.0138	0.669	METABOLISM_H
SPRR4	1q21.3	Amp	18 (16.07%)	18 (7.56%)	1.09	0.0138	0.669	METABOLISM_H
ADAM29	4q34.1	DeepDel	5 (4.46%)	1 (0.42%)	3.41	0.014	0.669	METABOLISM_H
ASB4	7q21.3	Amp	5 (4.46%)	1 (0.42%)	3.41	0.014	0.669	METABOLISM_H
BAIAP2L1	7q21.3-q22.1	Amp	5 (4.46%)	1 (0.42%)	3.41	0.014	0.669	METABOLISM_H
BHLHA15	7q21.3	Amp	5 (4.46%)	1 (0.42%)	3.41	0.014	0.669	METABOLISM_H
BRI3	7q21.3	Amp	5 (4.46%)	1 (0.42%)	3.41	0.014	0.669	METABOLISM_H
CASD1	7q21.3	Amp	5 (4.46%)	1 (0.42%)	3.41	0.014	0.669	METABOLISM_H
CEP44	4q34.1	DeepDel	5 (4.46%)	1 (0.42%)	3.41	0.014	0.669	METABOLISM_H
CUL2	10p11.21	Amp	5 (4.46%)	1 (0.42%)	3.41	0.014	0.669	METABOLISM_H
DPY19L2P4	7q21.13	Amp	5 (4.46%)	1 (0.42%)	3.41	0.014	0.669	METABOLISM_H
DYNC1I1	7q21.3	Amp	5 (4.46%)	1 (0.42%)	3.41	0.014	0.669	METABOLISM_H
FBXO8	4q34.1	DeepDel	5 (4.46%)	1 (0.42%)	3.41	0.014	0.669	METABOLISM_H
GLRA3	4q34.1	DeepDel	5 (4.46%)	1 (0.42%)	3.41	0.014	0.669	METABOLISM_H
HPGD	4q34.1	DeepDel	5 (4.46%)	1 (0.42%)	3.41	0.014	0.669	METABOLISM_H
LMTK2	7q21.3	Amp	5 (4.46%)	1 (0.42%)	3.41	0.014	0.669	METABOLISM_H
LOC101927497	7q21.2	Amp	5 (4.46%)	1 (0.42%)	3.41	0.014	0.669	METABOLISM_H
NPTX2	7q22.1	Amp	5 (4.46%)	1 (0.42%)	3.41	0.014	0.669	METABOLISM_H
PARD3	10p11.22-p11.21	Amp	5 (4.46%)	1 (0.42%)	3.41	0.014	0.669	METABOLISM_H
PEG10	7q21.3	Amp	5 (4.46%)	1 (0.42%)	3.41	0.014	0.669	METABOLISM_H
PON1	7q21.3	Amp	5 (4.46%)	1 (0.42%)	3.41	0.014	0.669	METABOLISM_H
PON2	7q21.3	Amp	5 (4.46%)	1 (0.42%)	3.41	0.014	0.669	METABOLISM_H
PON3	7q21.3	Amp	5 (4.46%)	1 (0.42%)	3.41	0.014	0.669	METABOLISM_H
PPP1R9A	7q21.3	Amp	5 (4.46%)	1 (0.42%)	3.41	0.014	0.669	METABOLISM_H
SGCE	7q21.3	Amp	5 (4.46%)	1 (0.42%)	3.41	0.014	0.669	METABOLISM_H
SLC25A13	7q21.3	Amp	5 (4.46%)	1 (0.42%)	3.41	0.014	0.669	METABOLISM_H
STEAP1	7q21.13	Amp	5 (4.46%)	1 (0.42%)	3.41	0.014	0.669	METABOLISM_H
STEAP2	7q21.13	Amp	5 (4.46%)	1 (0.42%)	3.41	0.014	0.669	METABOLISM_H
STEAP2-AS1	7q21.13	Amp	5 (4.46%)	1 (0.42%)	3.41	0.014	0.669	METABOLISM_H
TECPR1	7q21.3	Amp	5 (4.46%)	1 (0.42%)	3.41	0.014	0.669	METABOLISM_H
TEX47	7q21.13	Amp	5 (4.46%)	1 (0.42%)	3.41	0.014	0.669	METABOLISM_H
TTN	2q31.2	Amp	5 (4.46%)	1 (0.42%)	3.41	0.014	0.669	METABOLISM_H
ZNF804B	7q21.13	Amp	5 (4.46%)	1 (0.42%)	3.41	0.014	0.669	METABOLISM_H
ATP1B1	1q24.2	Amp	16 (14.29%)	15 (6.30%)	1.18	0.0141	0.669	METABOLISM_H
ATP6V0D2	8q21.3	Amp	16 (14.29%)	15 (6.30%)	1.18	0.0141	0.669	METABOLISM_H
BLZF1	1q24.2	Amp	16 (14.29%)	15 (6.30%)	1.18	0.0141	0.669	METABOLISM_H
CACYBP	1q25.1	Amp	16 (14.29%)	15 (6.30%)	1.18	0.0141	0.669	METABOLISM_H
CPNE3	8q21.3	Amp	16 (14.29%)	15 (6.30%)	1.18	0.0141	0.669	METABOLISM_H
FMO3	1q24.3	Amp	16 (14.29%)	15 (6.30%)	1.18	0.0141	0.669	METABOLISM_H
GORAB	1q24.2	Amp	16 (14.29%)	15 (6.30%)	1.18	0.0141	0.669	METABOLISM_H
KIAA0040	1q25.1	Amp	16 (14.29%)	15 (6.30%)	1.18	0.0141	0.669	METABOLISM_H
MRPS14	1q25.1	Amp	16 (14.29%)	15 (6.30%)	1.18	0.0141	0.669	METABOLISM_H
RMDN1	8q21.3	Amp	16 (14.29%)	15 (6.30%)	1.18	0.0141	0.669	METABOLISM_H
WWP1	8q21.3	Amp	16 (14.29%)	15 (6.30%)	1.18	0.0141	0.669	METABOLISM_H
ZNF704	8q21.13	Amp	16 (14.29%)	15 (6.30%)	1.18	0.0141	0.669	METABOLISM_H
ANKIB1	7q21.2	Amp	6 (5.36%)	2 (0.84%)	2.67	0.0149	0.687	METABOLISM_H
FOXP2	7q31.1	Amp	6 (5.36%)	2 (0.84%)	2.67	0.0149	0.687	METABOLISM_H
GATAD1	7q21.2	Amp	6 (5.36%)	2 (0.84%)	2.67	0.0149	0.687	METABOLISM_H
KRIT1	7q21.2	Amp	6 (5.36%)	2 (0.84%)	2.67	0.0149	0.687	METABOLISM_H
MTERF1	7q21.2	Amp	6 (5.36%)	2 (0.84%)	2.67	0.0149	0.687	METABOLISM_H
ADCY8	8q24.22	Amp	19 (16.96%)	20 (8.40%)	1.01	0.0159	0.687	METABOLISM_H
ASAP1-IT1	8q24.21	Amp	19 (16.96%)	20 (8.40%)	1.01	0.0159	0.687	METABOLISM_H
CHML	1q43	Amp	13 (11.61%)	11 (4.62%)	1.33	0.0167	0.687	METABOLISM_H
FH	1q43	Amp	13 (11.61%)	11 (4.62%)	1.33	0.0167	0.687	METABOLISM_H
GCSAML	1q44	Amp	13 (11.61%)	11 (4.62%)	1.33	0.0167	0.687	METABOLISM_H
GCSAML-AS1	1q44	Amp	13 (11.61%)	11 (4.62%)	1.33	0.0167	0.687	METABOLISM_H
GNG4	1q42.3	Amp	13 (11.61%)	11 (4.62%)	1.33	0.0167	0.687	METABOLISM_H
KMO	1q43	Amp	13 (11.61%)	11 (4.62%)	1.33	0.0167	0.687	METABOLISM_H
LYPD8	1q44	Amp	13 (11.61%)	11 (4.62%)	1.33	0.0167	0.687	METABOLISM_H
LYST	1q42.3	Amp	13 (11.61%)	11 (4.62%)	1.33	0.0167	0.687	METABOLISM_H
OPN3	1q43	Amp	13 (11.61%)	11 (4.62%)	1.33	0.0167	0.687	METABOLISM_H
OR11L1	1q44	Amp	13 (11.61%)	11 (4.62%)	1.33	0.0167	0.687	METABOLISM_H
OR13G1	1q44	Amp	13 (11.61%)	11 (4.62%)	1.33	0.0167	0.687	METABOLISM_H
OR14A16	1q44	Amp	13 (11.61%)	11 (4.62%)	1.33	0.0167	0.687	METABOLISM_H
OR14C36	1q44	Amp	13 (11.61%)	11 (4.62%)	1.33	0.0167	0.687	METABOLISM_H
OR14I1	1q44	Amp	13 (11.61%)	11 (4.62%)	1.33	0.0167	0.687	METABOLISM_H
OR1C1	1q44	Amp	13 (11.61%)	11 (4.62%)	1.33	0.0167	0.687	METABOLISM_H
OR2AK2	1q44	Amp	13 (11.61%)	11 (4.62%)	1.33	0.0167	0.687	METABOLISM_H
OR2C3	1q44	Amp	13 (11.61%)	11 (4.62%)	1.33	0.0167	0.687	METABOLISM_H
OR2G2	1q44	Amp	13 (11.61%)	11 (4.62%)	1.33	0.0167	0.687	METABOLISM_H
OR2G3	1q44	Amp	13 (11.61%)	11 (4.62%)	1.33	0.0167	0.687	METABOLISM_H
OR2G6	1q44	Amp	13 (11.61%)	11 (4.62%)	1.33	0.0167	0.687	METABOLISM_H
OR2L13	1q44	Amp	13 (11.61%)	11 (4.62%)	1.33	0.0167	0.687	METABOLISM_H
OR2L1P	1q44	Amp	13 (11.61%)	11 (4.62%)	1.33	0.0167	0.687	METABOLISM_H
OR2L2	1q44	Amp	13 (11.61%)	11 (4.62%)	1.33	0.0167	0.687	METABOLISM_H
OR2L3	1q44	Amp	13 (11.61%)	11 (4.62%)	1.33	0.0167	0.687	METABOLISM_H
OR2L5	1q44	Amp	13 (11.61%)	11 (4.62%)	1.33	0.0167	0.687	METABOLISM_H
OR2L8	1q44	Amp	13 (11.61%)	11 (4.62%)	1.33	0.0167	0.687	METABOLISM_H
OR2M1P	1q44	Amp	13 (11.61%)	11 (4.62%)	1.33	0.0167	0.687	METABOLISM_H
OR2M2	1q44	Amp	13 (11.61%)	11 (4.62%)	1.33	0.0167	0.687	METABOLISM_H
OR2M3	1q44	Amp	13 (11.61%)	11 (4.62%)	1.33	0.0167	0.687	METABOLISM_H
OR2M4	1q44	Amp	13 (11.61%)	11 (4.62%)	1.33	0.0167	0.687	METABOLISM_H
OR2M5	1q44	Amp	13 (11.61%)	11 (4.62%)	1.33	0.0167	0.687	METABOLISM_H
OR2M7	1q44	Amp	13 (11.61%)	11 (4.62%)	1.33	0.0167	0.687	METABOLISM_H
OR2T1	1q44	Amp	13 (11.61%)	11 (4.62%)	1.33	0.0167	0.687	METABOLISM_H
OR2T10	1q44	Amp	13 (11.61%)	11 (4.62%)	1.33	0.0167	0.687	METABOLISM_H
OR2T11	1q44	Amp	13 (11.61%)	11 (4.62%)	1.33	0.0167	0.687	METABOLISM_H
OR2T12	1q44	Amp	13 (11.61%)	11 (4.62%)	1.33	0.0167	0.687	METABOLISM_H
OR2T2	1q44	Amp	13 (11.61%)	11 (4.62%)	1.33	0.0167	0.687	METABOLISM_H
OR2T27	1q44	Amp	13 (11.61%)	11 (4.62%)	1.33	0.0167	0.687	METABOLISM_H
OR2T29	1q44	Amp	13 (11.61%)	11 (4.62%)	1.33	0.0167	0.687	METABOLISM_H
OR2T3	1q44	Amp	13 (11.61%)	11 (4.62%)	1.33	0.0167	0.687	METABOLISM_H
OR2T33	1q44	Amp	13 (11.61%)	11 (4.62%)	1.33	0.0167	0.687	METABOLISM_H
OR2T34	1q44	Amp	13 (11.61%)	11 (4.62%)	1.33	0.0167	0.687	METABOLISM_H
OR2T35	1q44	Amp	13 (11.61%)	11 (4.62%)	1.33	0.0167	0.687	METABOLISM_H
OR2T4	1q44	Amp	13 (11.61%)	11 (4.62%)	1.33	0.0167	0.687	METABOLISM_H
OR2T5	1q44	Amp	13 (11.61%)	11 (4.62%)	1.33	0.0167	0.687	METABOLISM_H
OR2T6	1q44	Amp	13 (11.61%)	11 (4.62%)	1.33	0.0167	0.687	METABOLISM_H
OR2T8	1q44	Amp	13 (11.61%)	11 (4.62%)	1.33	0.0167	0.687	METABOLISM_H
OR2W3	1q44	Amp	13 (11.61%)	11 (4.62%)	1.33	0.0167	0.687	METABOLISM_H
OR2W5	1q44	Amp	13 (11.61%)	11 (4.62%)	1.33	0.0167	0.687	METABOLISM_H
OR6F1	1q44	Amp	13 (11.61%)	11 (4.62%)	1.33	0.0167	0.687	METABOLISM_H
PCNX2	1q42.2	Amp	13 (11.61%)	11 (4.62%)	1.33	0.0167	0.687	METABOLISM_H
PGBD2	1q44	Amp	13 (11.61%)	11 (4.62%)	1.33	0.0167	0.687	METABOLISM_H
SH3BP5L	1q44	Amp	13 (11.61%)	11 (4.62%)	1.33	0.0167	0.687	METABOLISM_H
TARBP1	1q42.2	Amp	13 (11.61%)	11 (4.62%)	1.33	0.0167	0.687	METABOLISM_H
TBCE	1q42.3	Amp	13 (11.61%)	11 (4.62%)	1.33	0.0167	0.687	METABOLISM_H
TRIM58	1q44	Amp	13 (11.61%)	11 (4.62%)	1.33	0.0167	0.687	METABOLISM_H
ZNF672	1q44	Amp	13 (11.61%)	11 (4.62%)	1.33	0.0167	0.687	METABOLISM_H
ZNF692	1q44	Amp	13 (11.61%)	11 (4.62%)	1.33	0.0167	0.687	METABOLISM_H
CD1D	1q23.1	Amp	17 (15.18%)	17 (7.14%)	1.09	0.0168	0.687	METABOLISM_H
OR10X1	1q23.1	Amp	17 (15.18%)	17 (7.14%)	1.09	0.0168	0.687	METABOLISM_H
OR10Z1	1q23.1	Amp	17 (15.18%)	17 (7.14%)	1.09	0.0168	0.687	METABOLISM_H
OR6K2	1q23.1	Amp	17 (15.18%)	17 (7.14%)	1.09	0.0168	0.687	METABOLISM_H
OR6K3	1q23.1	Amp	17 (15.18%)	17 (7.14%)	1.09	0.0168	0.687	METABOLISM_H
OR6K6	1q23.1	Amp	17 (15.18%)	17 (7.14%)	1.09	0.0168	0.687	METABOLISM_H
OR6N1	1q23.1	Amp	17 (15.18%)	17 (7.14%)	1.09	0.0168	0.687	METABOLISM_H
OR6N2	1q23.1	Amp	17 (15.18%)	17 (7.14%)	1.09	0.0168	0.687	METABOLISM_H
OR6P1	1q23.1	Amp	17 (15.18%)	17 (7.14%)	1.09	0.0168	0.687	METABOLISM_H
OR6Y1	1q23.1	Amp	17 (15.18%)	17 (7.14%)	1.09	0.0168	0.687	METABOLISM_H
SPTA1	1q23.1	Amp	17 (15.18%)	17 (7.14%)	1.09	0.0168	0.687	METABOLISM_H
ANKRD45	1q25.1	Amp	15 (13.39%)	14 (5.88%)	1.19	0.0171	0.687	METABOLISM_H
C1ORF105	1q24.3	Amp	15 (13.39%)	14 (5.88%)	1.19	0.0171	0.687	METABOLISM_H
DNM3OS	1q24.3	Amp	15 (13.39%)	14 (5.88%)	1.19	0.0171	0.687	METABOLISM_H
FASLG	1q24.3	Amp	15 (13.39%)	14 (5.88%)	1.19	0.0171	0.687	METABOLISM_H
FMO1	1q24.3	Amp	15 (13.39%)	14 (5.88%)	1.19	0.0171	0.687	METABOLISM_H
FMO4	1q24.3	Amp	15 (13.39%)	14 (5.88%)	1.19	0.0171	0.687	METABOLISM_H
GPR52	1q25.1	Amp	15 (13.39%)	14 (5.88%)	1.19	0.0171	0.687	METABOLISM_H
HEY1	8q21.13	Amp	15 (13.39%)	14 (5.88%)	1.19	0.0171	0.687	METABOLISM_H
PIGC	1q24.3	Amp	15 (13.39%)	14 (5.88%)	1.19	0.0171	0.687	METABOLISM_H
REXO1L2P	8q21.2	Amp	15 (13.39%)	14 (5.88%)	1.19	0.0171	0.687	METABOLISM_H
STMN2	8q21.13	Amp	15 (13.39%)	14 (5.88%)	1.19	0.0171	0.687	METABOLISM_H
SUCO	1q24.3	Amp	15 (13.39%)	14 (5.88%)	1.19	0.0171	0.687	METABOLISM_H
TEX50	1q25.1	Amp	15 (13.39%)	14 (5.88%)	1.19	0.0171	0.687	METABOLISM_H
TOP1P1	1q24.3	Amp	15 (13.39%)	14 (5.88%)	1.19	0.0171	0.687	METABOLISM_H
PPP1CA	11q13.2	Amp	0 (0.00%)	10 (4.20%)	<-10	0.0188	0.687	METABOLISM_L
ARV1	1q42.2	Amp	12 (10.71%)	10 (4.20%)	1.35	0.0202	0.687	METABOLISM_H
C1ORF131	1q42.2	Amp	12 (10.71%)	10 (4.20%)	1.35	0.0202	0.687	METABOLISM_H
C1ORF198	1q42.2	Amp	12 (10.71%)	10 (4.20%)	1.35	0.0202	0.687	METABOLISM_H
CAPN9	1q42.2	Amp	12 (10.71%)	10 (4.20%)	1.35	0.0202	0.687	METABOLISM_H
CHRM3-AS1	1q43	Amp	12 (10.71%)	10 (4.20%)	1.35	0.0202	0.687	METABOLISM_H
COG2	1q42.2	Amp	12 (10.71%)	10 (4.20%)	1.35	0.0202	0.687	METABOLISM_H
EGLN1	1q42.2	Amp	12 (10.71%)	10 (4.20%)	1.35	0.0202	0.687	METABOLISM_H
EXOC8	1q42.2	Amp	12 (10.71%)	10 (4.20%)	1.35	0.0202	0.687	METABOLISM_H
FAM89A	1q42.2	Amp	12 (10.71%)	10 (4.20%)	1.35	0.0202	0.687	METABOLISM_H
FMN2	1q43	Amp	12 (10.71%)	10 (4.20%)	1.35	0.0202	0.687	METABOLISM_H
GNPAT	1q42.2	Amp	12 (10.71%)	10 (4.20%)	1.35	0.0202	0.687	METABOLISM_H
GREM2	1q43	Amp	12 (10.71%)	10 (4.20%)	1.35	0.0202	0.687	METABOLISM_H
LINC00582	1q42.2	Amp	12 (10.71%)	10 (4.20%)	1.35	0.0202	0.687	METABOLISM_H
LINC01744	1q42.2	Amp	12 (10.71%)	10 (4.20%)	1.35	0.0202	0.687	METABOLISM_H
LOC101927604	1q42.2	Amp	12 (10.71%)	10 (4.20%)	1.35	0.0202	0.687	METABOLISM_H
LOC149373	1q42.2	Amp	12 (10.71%)	10 (4.20%)	1.35	0.0202	0.687	METABOLISM_H
NTPCR	1q42.2	Amp	12 (10.71%)	10 (4.20%)	1.35	0.0202	0.687	METABOLISM_H
RPS7P5	1q43	Amp	12 (10.71%)	10 (4.20%)	1.35	0.0202	0.687	METABOLISM_H
SNRPD2P2	1q42.2	Amp	12 (10.71%)	10 (4.20%)	1.35	0.0202	0.687	METABOLISM_H
SPRTN	1q42.2	Amp	12 (10.71%)	10 (4.20%)	1.35	0.0202	0.687	METABOLISM_H
TRIM67	1q42.2	Amp	12 (10.71%)	10 (4.20%)	1.35	0.0202	0.687	METABOLISM_H
TSNAX	1q42.2	Amp	12 (10.71%)	10 (4.20%)	1.35	0.0202	0.687	METABOLISM_H
TTC13	1q42.2	Amp	12 (10.71%)	10 (4.20%)	1.35	0.0202	0.687	METABOLISM_H
LINC00626	1q24.2	Amp	16 (14.29%)	16 (6.72%)	1.09	0.0204	0.687	METABOLISM_H
LINC00970	1q24.2	Amp	16 (14.29%)	16 (6.72%)	1.09	0.0204	0.687	METABOLISM_H
PBX1	1q23.3	Amp	16 (14.29%)	16 (6.72%)	1.09	0.0204	0.687	METABOLISM_H
TNN	1q25.1	Amp	16 (14.29%)	16 (6.72%)	1.09	0.0204	0.687	METABOLISM_H
LACTB2	8q13.3	Amp	14 (12.50%)	13 (5.46%)	1.19	0.0208	0.687	METABOLISM_H
LACTB2-AS1	8q13.3	Amp	14 (12.50%)	13 (5.46%)	1.19	0.0208	0.687	METABOLISM_H
XKR9	8q13.3	Amp	14 (12.50%)	13 (5.46%)	1.19	0.0208	0.687	METABOLISM_H
MYC	8q24.21	Amp	19 (16.96%)	21 (8.82%)	0.94	0.022	0.687	METABOLISM_H
PVT1	8q24.21	Amp	19 (16.96%)	21 (8.82%)	0.94	0.022	0.687	METABOLISM_H
TMEM75	8q24.21	Amp	19 (16.96%)	21 (8.82%)	0.94	0.022	0.687	METABOLISM_H
ACKR1	1q23.2	Amp	17 (15.18%)	18 (7.56%)	1.01	0.0237	0.687	METABOLISM_H
AIM2	1q23.1-q23.2	Amp	17 (15.18%)	18 (7.56%)	1.01	0.0237	0.687	METABOLISM_H
APCS	1q23.2	Amp	17 (15.18%)	18 (7.56%)	1.01	0.0237	0.687	METABOLISM_H
CADM3	1q23.2	Amp	17 (15.18%)	18 (7.56%)	1.01	0.0237	0.687	METABOLISM_H
CADM3-AS1	1q23.2	Amp	17 (15.18%)	18 (7.56%)	1.01	0.0237	0.687	METABOLISM_H
CFAP45	1q23.2	Amp	17 (15.18%)	18 (7.56%)	1.01	0.0237	0.687	METABOLISM_H
DUSP23	1q23.2	Amp	17 (15.18%)	18 (7.56%)	1.01	0.0237	0.687	METABOLISM_H
FCER1A	1q23.2	Amp	17 (15.18%)	18 (7.56%)	1.01	0.0237	0.687	METABOLISM_H
FCRL6	1q23.2	Amp	17 (15.18%)	18 (7.56%)	1.01	0.0237	0.687	METABOLISM_H
IFI16	1q23.1	Amp	17 (15.18%)	18 (7.56%)	1.01	0.0237	0.687	METABOLISM_H
IGSF9	1q23.2	Amp	17 (15.18%)	18 (7.56%)	1.01	0.0237	0.687	METABOLISM_H
LINC01133	1q23.2	Amp	17 (15.18%)	18 (7.56%)	1.01	0.0237	0.687	METABOLISM_H
MNDA	1q23.1	Amp	17 (15.18%)	18 (7.56%)	1.01	0.0237	0.687	METABOLISM_H
OR10J1	1q23.2	Amp	17 (15.18%)	18 (7.56%)	1.01	0.0237	0.687	METABOLISM_H
OR10J3	1q23.2	Amp	17 (15.18%)	18 (7.56%)	1.01	0.0237	0.687	METABOLISM_H
OR10J5	1q23.2	Amp	17 (15.18%)	18 (7.56%)	1.01	0.0237	0.687	METABOLISM_H
PYHIN1	1q23.1	Amp	17 (15.18%)	18 (7.56%)	1.01	0.0237	0.687	METABOLISM_H
SLAMF8	1q23.2	Amp	17 (15.18%)	18 (7.56%)	1.01	0.0237	0.687	METABOLISM_H
SLAMF9	1q23.2	Amp	17 (15.18%)	18 (7.56%)	1.01	0.0237	0.687	METABOLISM_H
SNHG28	1q23.2	Amp	17 (15.18%)	18 (7.56%)	1.01	0.0237	0.687	METABOLISM_H
TAGLN2	1q23.2	Amp	17 (15.18%)	18 (7.56%)	1.01	0.0237	0.687	METABOLISM_H
VSIG8	1q23.2	Amp	17 (15.18%)	18 (7.56%)	1.01	0.0237	0.687	METABOLISM_H
ARF1	1q42.13	Amp	11 (9.82%)	9 (3.78%)	1.38	0.0243	0.687	METABOLISM_H
C1ORF35	1q42.13	Amp	11 (9.82%)	9 (3.78%)	1.38	0.0243	0.687	METABOLISM_H
CDC42BPA	1q42.13	Amp	11 (9.82%)	9 (3.78%)	1.38	0.0243	0.687	METABOLISM_H
GJC2	1q42.13	Amp	11 (9.82%)	9 (3.78%)	1.38	0.0243	0.687	METABOLISM_H
GUK1	1q42.13	Amp	11 (9.82%)	9 (3.78%)	1.38	0.0243	0.687	METABOLISM_H
IBA57	1q42.13	Amp	11 (9.82%)	9 (3.78%)	1.38	0.0243	0.687	METABOLISM_H
IBA57-DT	1q42.13	Amp	11 (9.82%)	9 (3.78%)	1.38	0.0243	0.687	METABOLISM_H
ITPKB	1q42.12	Amp	11 (9.82%)	9 (3.78%)	1.38	0.0243	0.687	METABOLISM_H
ITPKB-IT1	1q42.12	Amp	11 (9.82%)	9 (3.78%)	1.38	0.0243	0.687	METABOLISM_H
MRPL55	1q42.13	Amp	11 (9.82%)	9 (3.78%)	1.38	0.0243	0.687	METABOLISM_H
OBSCN-AS1	1q42.13	Amp	11 (9.82%)	9 (3.78%)	1.38	0.0243	0.687	METABOLISM_H
PSEN2	1q42.13	Amp	11 (9.82%)	9 (3.78%)	1.38	0.0243	0.687	METABOLISM_H
STUM	1q42.12	Amp	11 (9.82%)	9 (3.78%)	1.38	0.0243	0.687	METABOLISM_H
WNT3A	1q42.13	Amp	11 (9.82%)	9 (3.78%)	1.38	0.0243	0.687	METABOLISM_H
CCDC181	1q24.2	Amp	15 (13.39%)	15 (6.30%)	1.09	0.0249	0.687	METABOLISM_H
COX6C	8q22.2	Amp	15 (13.39%)	15 (6.30%)	1.09	0.0249	0.687	METABOLISM_H
DCSTAMP	8q22.3	Amp	15 (13.39%)	15 (6.30%)	1.09	0.0249	0.687	METABOLISM_H
DPYS	8q22.3	Amp	15 (13.39%)	15 (6.30%)	1.09	0.0249	0.687	METABOLISM_H
FMO2	1q24.3	Amp	15 (13.39%)	15 (6.30%)	1.09	0.0249	0.687	METABOLISM_H
FMO6P	1q24.3	Amp	15 (13.39%)	15 (6.30%)	1.09	0.0249	0.687	METABOLISM_H
KIFAP3	1q24.2	Amp	15 (13.39%)	15 (6.30%)	1.09	0.0249	0.687	METABOLISM_H
LINC01142	1q24.2	Amp	15 (13.39%)	15 (6.30%)	1.09	0.0249	0.687	METABOLISM_H
LRP12	8q22.3	Amp	15 (13.39%)	15 (6.30%)	1.09	0.0249	0.687	METABOLISM_H
METTL11B	1q24.2	Amp	15 (13.39%)	15 (6.30%)	1.09	0.0249	0.687	METABOLISM_H
NCALD	8q22.3	Amp	15 (13.39%)	15 (6.30%)	1.09	0.0249	0.687	METABOLISM_H
PAPPA2	1q25.2	Amp	15 (13.39%)	15 (6.30%)	1.09	0.0249	0.687	METABOLISM_H
RIMS2	8q22.3	Amp	15 (13.39%)	15 (6.30%)	1.09	0.0249	0.687	METABOLISM_H
RRM2B	8q22.3	Amp	15 (13.39%)	15 (6.30%)	1.09	0.0249	0.687	METABOLISM_H
SLC19A2	1q24.2	Amp	15 (13.39%)	15 (6.30%)	1.09	0.0249	0.687	METABOLISM_H
UBR5	8q22.3	Amp	15 (13.39%)	15 (6.30%)	1.09	0.0249	0.687	METABOLISM_H
ARL8A	1q32.1	Amp	13 (11.61%)	12 (5.04%)	1.2	0.0253	0.687	METABOLISM_H
B3GALNT2	1q42.3	Amp	13 (11.61%)	12 (5.04%)	1.2	0.0253	0.687	METABOLISM_H
GPR37L1	1q32.1	Amp	13 (11.61%)	12 (5.04%)	1.2	0.0253	0.687	METABOLISM_H
IRF2BP2	1q42.3	Amp	13 (11.61%)	12 (5.04%)	1.2	0.0253	0.687	METABOLISM_H
LINC01132	1q42.3	Amp	13 (11.61%)	12 (5.04%)	1.2	0.0253	0.687	METABOLISM_H
LINC01354	1q42.2	Amp	13 (11.61%)	12 (5.04%)	1.2	0.0253	0.687	METABOLISM_H
PTPN7	1q32.1	Amp	13 (11.61%)	12 (5.04%)	1.2	0.0253	0.687	METABOLISM_H
PTPRVP	1q32.1	Amp	13 (11.61%)	12 (5.04%)	1.2	0.0253	0.687	METABOLISM_H
ASAP1-IT2	8q24.21	Amp	18 (16.07%)	20 (8.40%)	0.94	0.0268	0.687	METABOLISM_H
B4GALT3	1q23.3	Amp	18 (16.07%)	20 (8.40%)	0.94	0.0268	0.687	METABOLISM_H
CSMD1	8p23.2	DeepDel	18 (16.07%)	20 (8.40%)	0.94	0.0268	0.687	METABOLISM_H
DEDD	1q23.3	Amp	18 (16.07%)	20 (8.40%)	0.94	0.0268	0.687	METABOLISM_H
FAM49B	8q24.21	Amp	18 (16.07%)	20 (8.40%)	0.94	0.0268	0.687	METABOLISM_H
NIT1	1q23.3	Amp	18 (16.07%)	20 (8.40%)	0.94	0.0268	0.687	METABOLISM_H
PFDN2	1q23.3	Amp	18 (16.07%)	20 (8.40%)	0.94	0.0268	0.687	METABOLISM_H
PPOX	1q23.3	Amp	18 (16.07%)	20 (8.40%)	0.94	0.0268	0.687	METABOLISM_H
UFC1	1q23.3	Amp	18 (16.07%)	20 (8.40%)	0.94	0.0268	0.687	METABOLISM_H
USP21	1q23.3	Amp	18 (16.07%)	20 (8.40%)	0.94	0.0268	0.687	METABOLISM_H
ACY3	11q13.2	Amp	0 (0.00%)	9 (3.78%)	<-10	0.0281	0.687	METABOLISM_L
ALDH3B1	11q13.2	Amp	0 (0.00%)	9 (3.78%)	<-10	0.0281	0.687	METABOLISM_L
ALDH3B2	11q13.2	Amp	0 (0.00%)	9 (3.78%)	<-10	0.0281	0.687	METABOLISM_L
CARNS1	11q13.2	Amp	0 (0.00%)	9 (3.78%)	<-10	0.0281	0.687	METABOLISM_L
CORO1B	11q13.2	Amp	0 (0.00%)	9 (3.78%)	<-10	0.0281	0.687	METABOLISM_L
DOC2GP	11q13.2	Amp	0 (0.00%)	9 (3.78%)	<-10	0.0281	0.687	METABOLISM_L
FAM86C2P	11q13.2	Amp	0 (0.00%)	9 (3.78%)	<-10	0.0281	0.687	METABOLISM_L
GSTP1	11q13.2	Amp	0 (0.00%)	9 (3.78%)	<-10	0.0281	0.687	METABOLISM_L
NDUFV1	11q13.2	Amp	0 (0.00%)	9 (3.78%)	<-10	0.0281	0.687	METABOLISM_L
NUDT8	11q13.2	Amp	0 (0.00%)	9 (3.78%)	<-10	0.0281	0.687	METABOLISM_L
PTPRCAP	11q13.2	Amp	0 (0.00%)	9 (3.78%)	<-10	0.0281	0.687	METABOLISM_L
RPS6KB2	11q13.2	Amp	0 (0.00%)	9 (3.78%)	<-10	0.0281	0.687	METABOLISM_L
TBC1D10C	11q13.2	Amp	0 (0.00%)	9 (3.78%)	<-10	0.0281	0.687	METABOLISM_L
TBX10	11q13.2	Amp	0 (0.00%)	9 (3.78%)	<-10	0.0281	0.687	METABOLISM_L
UNC93B1	11q13.2	Amp	0 (0.00%)	9 (3.78%)	<-10	0.0281	0.687	METABOLISM_L
ALDH9A1	1q24.1	Amp	16 (14.29%)	17 (7.14%)	1	0.0288	0.687	METABOLISM_H
CD1A	1q23.1	Amp	16 (14.29%)	17 (7.14%)	1	0.0288	0.687	METABOLISM_H
CD1B	1q23.1	Amp	16 (14.29%)	17 (7.14%)	1	0.0288	0.687	METABOLISM_H
CD1C	1q23.1	Amp	16 (14.29%)	17 (7.14%)	1	0.0288	0.687	METABOLISM_H
CD1E	1q23.1	Amp	16 (14.29%)	17 (7.14%)	1	0.0288	0.687	METABOLISM_H
DPT	1q24.2	Amp	16 (14.29%)	17 (7.14%)	1	0.0288	0.687	METABOLISM_H
KIRREL1	1q23.1	Amp	16 (14.29%)	17 (7.14%)	1	0.0288	0.687	METABOLISM_H
LINC01704	1q23.1	Amp	16 (14.29%)	17 (7.14%)	1	0.0288	0.687	METABOLISM_H
LOC100505918	1q24.2	Amp	16 (14.29%)	17 (7.14%)	1	0.0288	0.687	METABOLISM_H
LOC440700	1q24.1	Amp	16 (14.29%)	17 (7.14%)	1	0.0288	0.687	METABOLISM_H
OR10K1	1q23.1	Amp	16 (14.29%)	17 (7.14%)	1	0.0288	0.687	METABOLISM_H
OR10K2	1q23.1	Amp	16 (14.29%)	17 (7.14%)	1	0.0288	0.687	METABOLISM_H
OR10R2	1q23.1	Amp	16 (14.29%)	17 (7.14%)	1	0.0288	0.687	METABOLISM_H
OR10T2	1q23.1	Amp	16 (14.29%)	17 (7.14%)	1	0.0288	0.687	METABOLISM_H
TMCO1	1q24.1	Amp	16 (14.29%)	17 (7.14%)	1	0.0288	0.687	METABOLISM_H
UCK2	1q24.1	Amp	16 (14.29%)	17 (7.14%)	1	0.0288	0.687	METABOLISM_H
XCL1	1q24.2	Amp	16 (14.29%)	17 (7.14%)	1	0.0288	0.687	METABOLISM_H
XCL2	1q24.2	Amp	16 (14.29%)	17 (7.14%)	1	0.0288	0.687	METABOLISM_H
C8ORF37	8q22.1	Amp	14 (12.50%)	14 (5.88%)	1.09	0.0302	0.687	METABOLISM_H
C8ORF37-AS1	8q22.1	Amp	14 (12.50%)	14 (5.88%)	1.09	0.0302	0.687	METABOLISM_H
IL7	8q21.13	Amp	14 (12.50%)	14 (5.88%)	1.09	0.0302	0.687	METABOLISM_H
KCNT2	1q31.3	Amp	14 (12.50%)	14 (5.88%)	1.09	0.0302	0.687	METABOLISM_H
LOC101926892	8q13.3	Amp	14 (12.50%)	14 (5.88%)	1.09	0.0302	0.687	METABOLISM_H
NCOA2	8q13.3	Amp	14 (12.50%)	14 (5.88%)	1.09	0.0302	0.687	METABOLISM_H
PRDM14	8q13.3	Amp	14 (12.50%)	14 (5.88%)	1.09	0.0302	0.687	METABOLISM_H
TRAM1	8q13.3	Amp	14 (12.50%)	14 (5.88%)	1.09	0.0302	0.687	METABOLISM_H
ACTN2	1q43	Amp	12 (10.71%)	11 (4.62%)	1.21	0.0307	0.687	METABOLISM_H
AGT	1q42.2	Amp	12 (10.71%)	11 (4.62%)	1.21	0.0307	0.687	METABOLISM_H
DISC1	1q42.2	Amp	12 (10.71%)	11 (4.62%)	1.21	0.0307	0.687	METABOLISM_H
DISC2	1q42.2	Amp	12 (10.71%)	11 (4.62%)	1.21	0.0307	0.687	METABOLISM_H
EDARADD	1q42.3-q43	Amp	12 (10.71%)	11 (4.62%)	1.21	0.0307	0.687	METABOLISM_H
ENAH	1q42.12	Amp	12 (10.71%)	11 (4.62%)	1.21	0.0307	0.687	METABOLISM_H
GPR137B	1q42.3	Amp	12 (10.71%)	11 (4.62%)	1.21	0.0307	0.687	METABOLISM_H
HEATR1	1q43	Amp	12 (10.71%)	11 (4.62%)	1.21	0.0307	0.687	METABOLISM_H
IPO9	1q32.1	Amp	12 (10.71%)	11 (4.62%)	1.21	0.0307	0.687	METABOLISM_H
IPO9-AS1	1q32.1	Amp	12 (10.71%)	11 (4.62%)	1.21	0.0307	0.687	METABOLISM_H
LGALS8	1q43	Amp	12 (10.71%)	11 (4.62%)	1.21	0.0307	0.687	METABOLISM_H
LGALS8-AS1	1q43	Amp	12 (10.71%)	11 (4.62%)	1.21	0.0307	0.687	METABOLISM_H
LGR6	1q32.1	Amp	12 (10.71%)	11 (4.62%)	1.21	0.0307	0.687	METABOLISM_H
LINC01139	1q43	Amp	12 (10.71%)	11 (4.62%)	1.21	0.0307	0.687	METABOLISM_H
LMOD1	1q32.1	Amp	12 (10.71%)	11 (4.62%)	1.21	0.0307	0.687	METABOLISM_H
LOC100130331	1q43	Amp	12 (10.71%)	11 (4.62%)	1.21	0.0307	0.687	METABOLISM_H
MAP10	1q42.2	Amp	12 (10.71%)	11 (4.62%)	1.21	0.0307	0.687	METABOLISM_H
MT1HL1	1q43	Amp	12 (10.71%)	11 (4.62%)	1.21	0.0307	0.687	METABOLISM_H
MTR	1q43	Amp	12 (10.71%)	11 (4.62%)	1.21	0.0307	0.687	METABOLISM_H
NID1	1q42.3	Amp	12 (10.71%)	11 (4.62%)	1.21	0.0307	0.687	METABOLISM_H
RNU6-79P	13q22.1	Amp	12 (10.71%)	11 (4.62%)	1.21	0.0307	0.687	METABOLISM_H
SHISA4	1q32.1	Amp	12 (10.71%)	11 (4.62%)	1.21	0.0307	0.687	METABOLISM_H
TIMM17A	1q32.1	Amp	12 (10.71%)	11 (4.62%)	1.21	0.0307	0.687	METABOLISM_H
TSNAX-DISC1	1q42.2	Amp	12 (10.71%)	11 (4.62%)	1.21	0.0307	0.687	METABOLISM_H
ZP4	1q43	Amp	12 (10.71%)	11 (4.62%)	1.21	0.0307	0.687	METABOLISM_H
ABHD11	7q11.23	Amp	3 (2.68%)	0 (0.00%)	>10	0.0314	0.687	METABOLISM_H
ABHD11-AS1	7q11.23	Amp	3 (2.68%)	0 (0.00%)	>10	0.0314	0.687	METABOLISM_H
ADK	10q22.2|10q11-q24	Amp	3 (2.68%)	0 (0.00%)	>10	0.0314	0.687	METABOLISM_H
AHCTF1P1	2q24.2	Amp	3 (2.68%)	0 (0.00%)	>10	0.0314	0.687	METABOLISM_H
ALKBH4	7q22.1	Amp	3 (2.68%)	0 (0.00%)	>10	0.0314	0.687	METABOLISM_H
ALS2	2q33.1	Amp	3 (2.68%)	0 (0.00%)	>10	0.0314	0.687	METABOLISM_H
ANKRD44	2q33.1	Amp	3 (2.68%)	0 (0.00%)	>10	0.0314	0.687	METABOLISM_H
ANKRD44-IT1	2q33.1	Amp	3 (2.68%)	0 (0.00%)	>10	0.0314	0.687	METABOLISM_H
ANXA2P1	4q31.3	Amp	3 (2.68%)	0 (0.00%)	>10	0.0314	0.687	METABOLISM_H
AP3M1	10q22.2	Amp	3 (2.68%)	0 (0.00%)	>10	0.0314	0.687	METABOLISM_H
ARHGAP33	19q13.12	Amp	3 (2.68%)	0 (0.00%)	>10	0.0314	0.687	METABOLISM_H
ARMC10	7q22.1	Amp	3 (2.68%)	0 (0.00%)	>10	0.0314	0.687	METABOLISM_H
ATL1	14q22.1	DeepDel	3 (2.68%)	0 (0.00%)	>10	0.0314	0.687	METABOLISM_H
ATP4A	19q13.12	Amp	3 (2.68%)	0 (0.00%)	>10	0.0314	0.687	METABOLISM_H
BAZ1B	7q11.23	Amp	3 (2.68%)	0 (0.00%)	>10	0.0314	0.687	METABOLISM_H
BAZ2B	2q24.2	Amp	3 (2.68%)	0 (0.00%)	>10	0.0314	0.687	METABOLISM_H
BMPR2	2q33.1-q33.2	Amp	3 (2.68%)	0 (0.00%)	>10	0.0314	0.687	METABOLISM_H
C10ORF55	10q22.2	Amp	3 (2.68%)	0 (0.00%)	>10	0.0314	0.687	METABOLISM_H
CAMK2G	10q22.2	Amp	3 (2.68%)	0 (0.00%)	>10	0.0314	0.687	METABOLISM_H
CASTOR3	7q22.1	Amp	3 (2.68%)	0 (0.00%)	>10	0.0314	0.687	METABOLISM_H
CCDC148	2q24.1	Amp	3 (2.68%)	0 (0.00%)	>10	0.0314	0.687	METABOLISM_H
CCDC150	2q33.1	Amp	3 (2.68%)	0 (0.00%)	>10	0.0314	0.687	METABOLISM_H
CD22	19q13.12	Amp	3 (2.68%)	0 (0.00%)	>10	0.0314	0.687	METABOLISM_H
CD302	2q24.2	Amp	3 (2.68%)	0 (0.00%)	>10	0.0314	0.687	METABOLISM_H
CD5	11q12.2	Amp	3 (2.68%)	0 (0.00%)	>10	0.0314	0.687	METABOLISM_H
CD6	11q12.2	Amp	3 (2.68%)	0 (0.00%)	>10	0.0314	0.687	METABOLISM_H
CDK15	2q33.1	Amp	3 (2.68%)	0 (0.00%)	>10	0.0314	0.687	METABOLISM_H
CHCHD1	10q22.2	Amp	3 (2.68%)	0 (0.00%)	>10	0.0314	0.687	METABOLISM_H
CLDN4	7q11.23	Amp	3 (2.68%)	0 (0.00%)	>10	0.0314	0.687	METABOLISM_H
CNFN	19q13.2	Amp	3 (2.68%)	0 (0.00%)	>10	0.0314	0.687	METABOLISM_H
CNPY4	7q22.1	Amp	3 (2.68%)	0 (0.00%)	>10	0.0314	0.687	METABOLISM_H
COBLL1	2q24.3	Amp	3 (2.68%)	0 (0.00%)	>10	0.0314	0.687	METABOLISM_H
COQ10B	2q33.1	Amp	3 (2.68%)	0 (0.00%)	>10	0.0314	0.687	METABOLISM_H
COX6B1	19q13.12	Amp	3 (2.68%)	0 (0.00%)	>10	0.0314	0.687	METABOLISM_H
CPSF7	11q12.2	Amp	3 (2.68%)	0 (0.00%)	>10	0.0314	0.687	METABOLISM_H
DDB1	11q12.2	Amp	3 (2.68%)	0 (0.00%)	>10	0.0314	0.687	METABOLISM_H
DMKN	19q13.12	Amp	3 (2.68%)	0 (0.00%)	>10	0.0314	0.687	METABOLISM_H
DPP4	2q24.2	Amp	3 (2.68%)	0 (0.00%)	>10	0.0314	0.687	METABOLISM_H
DPY19L2P2	7q22.1	Amp	3 (2.68%)	0 (0.00%)	>10	0.0314	0.687	METABOLISM_H
DYNC1I2	2q31.1	Amp	3 (2.68%)	0 (0.00%)	>10	0.0314	0.687	METABOLISM_H
ELN	7q11.23	Amp	3 (2.68%)	0 (0.00%)	>10	0.0314	0.687	METABOLISM_H
ETV2	19q13.12	Amp	3 (2.68%)	0 (0.00%)	>10	0.0314	0.687	METABOLISM_H
FAM185A	7q22.1	Amp	3 (2.68%)	0 (0.00%)	>10	0.0314	0.687	METABOLISM_H
FAM241B	10q22.1	Amp	3 (2.68%)	0 (0.00%)	>10	0.0314	0.687	METABOLISM_H
FAP	2q24.2	Amp	3 (2.68%)	0 (0.00%)	>10	0.0314	0.687	METABOLISM_H
FBXL13	7q22.1	Amp	3 (2.68%)	0 (0.00%)	>10	0.0314	0.687	METABOLISM_H
FFAR1	19q13.12	Amp	3 (2.68%)	0 (0.00%)	>10	0.0314	0.687	METABOLISM_H
FFAR2	19q13.12	Amp	3 (2.68%)	0 (0.00%)	>10	0.0314	0.687	METABOLISM_H
FFAR3	19q13.12	Amp	3 (2.68%)	0 (0.00%)	>10	0.0314	0.687	METABOLISM_H
FGFR4	5q35.2	Amp	3 (2.68%)	0 (0.00%)	>10	0.0314	0.687	METABOLISM_H
FKBP6	7q11.23	Amp	3 (2.68%)	0 (0.00%)	>10	0.0314	0.687	METABOLISM_H
FUT11	10q22.2	Amp	3 (2.68%)	0 (0.00%)	>10	0.0314	0.687	METABOLISM_H
FZD7	2q33.1	Amp	3 (2.68%)	0 (0.00%)	>10	0.0314	0.687	METABOLISM_H
FZD9	7q11.23	Amp	3 (2.68%)	0 (0.00%)	>10	0.0314	0.687	METABOLISM_H
GAL3ST4	7q22.1	Amp	3 (2.68%)	0 (0.00%)	>10	0.0314	0.687	METABOLISM_H
GALNT5	2q24.1	Amp	3 (2.68%)	0 (0.00%)	>10	0.0314	0.687	METABOLISM_H
GAPDHS	19q13.12	Amp	3 (2.68%)	0 (0.00%)	>10	0.0314	0.687	METABOLISM_H
GCA	2q24.2	Amp	3 (2.68%)	0 (0.00%)	>10	0.0314	0.687	METABOLISM_H
GCG	2q24.2	Amp	3 (2.68%)	0 (0.00%)	>10	0.0314	0.687	METABOLISM_H
GPC2	7q22.1	Amp	3 (2.68%)	0 (0.00%)	>10	0.0314	0.687	METABOLISM_H
GPD2	2q24.1	Amp	3 (2.68%)	0 (0.00%)	>10	0.0314	0.687	METABOLISM_H
GPI	19q13.11	Amp	3 (2.68%)	0 (0.00%)	>10	0.0314	0.687	METABOLISM_H
GSE1	16q24.1	DeepDel	3 (2.68%)	0 (0.00%)	>10	0.0314	0.687	METABOLISM_H
GTF2IRD1	7q11.23	Amp	3 (2.68%)	0 (0.00%)	>10	0.0314	0.687	METABOLISM_H
HAMP	19q13.12	Amp	3 (2.68%)	0 (0.00%)	>10	0.0314	0.687	METABOLISM_H
HAT1	2q31.1	Amp	3 (2.68%)	0 (0.00%)	>10	0.0314	0.687	METABOLISM_H
HAUS5	19q13.12	Amp	3 (2.68%)	0 (0.00%)	>10	0.0314	0.687	METABOLISM_H
HSD17B10	Xp11.22	Amp	3 (2.68%)	0 (0.00%)	>10	0.0314	0.687	METABOLISM_H
HSPB6	19q13.12	Amp	3 (2.68%)	0 (0.00%)	>10	0.0314	0.687	METABOLISM_H
HSPD1	2q33.1	Amp	3 (2.68%)	0 (0.00%)	>10	0.0314	0.687	METABOLISM_H
HSPE1	2q33.1	Amp	3 (2.68%)	0 (0.00%)	>10	0.0314	0.687	METABOLISM_H
HSPE1-MOB4	2q33.1	Amp	3 (2.68%)	0 (0.00%)	>10	0.0314	0.687	METABOLISM_H
IFIH1	2q24.2	Amp	3 (2.68%)	0 (0.00%)	>10	0.0314	0.687	METABOLISM_H
IGFLR1	19q13.12	Amp	3 (2.68%)	0 (0.00%)	>10	0.0314	0.687	METABOLISM_H
ITGB6	2q24.2	Amp	3 (2.68%)	0 (0.00%)	>10	0.0314	0.687	METABOLISM_H
ITPR2	12p11.23	Amp	3 (2.68%)	0 (0.00%)	>10	0.0314	0.687	METABOLISM_H
KCNH7	2q24.2	Amp	3 (2.68%)	0 (0.00%)	>10	0.0314	0.687	METABOLISM_H
KIAA0355	19q13.11	Amp	3 (2.68%)	0 (0.00%)	>10	0.0314	0.687	METABOLISM_H
KIAA2012	2q33.1	Amp	3 (2.68%)	0 (0.00%)	>10	0.0314	0.687	METABOLISM_H
KMT2B	19q13.12	Amp	3 (2.68%)	0 (0.00%)	>10	0.0314	0.687	METABOLISM_H
KMT2E	7q22.3	Amp	3 (2.68%)	0 (0.00%)	>10	0.0314	0.687	METABOLISM_H
KMT2E-AS1	7q22.3	Amp	3 (2.68%)	0 (0.00%)	>10	0.0314	0.687	METABOLISM_H
KRTDAP	19q13.12	Amp	3 (2.68%)	0 (0.00%)	>10	0.0314	0.687	METABOLISM_H
LAMTOR4	7q22.1	Amp	3 (2.68%)	0 (0.00%)	>10	0.0314	0.687	METABOLISM_H
LDLRAD4	18p11.21	Amp	3 (2.68%)	0 (0.00%)	>10	0.0314	0.687	METABOLISM_H
LHFPL3	7q22.2-q22.3	Amp	3 (2.68%)	0 (0.00%)	>10	0.0314	0.687	METABOLISM_H
LHFPL3-AS1	7q22.2	Amp	3 (2.68%)	0 (0.00%)	>10	0.0314	0.687	METABOLISM_H
LHFPL3-AS2	7q22.2-q22.3	Amp	3 (2.68%)	0 (0.00%)	>10	0.0314	0.687	METABOLISM_H
LIMK1	7q11.23	Amp	3 (2.68%)	0 (0.00%)	>10	0.0314	0.687	METABOLISM_H
LIN37	19q13.12	Amp	3 (2.68%)	0 (0.00%)	>10	0.0314	0.687	METABOLISM_H
LINC01004	7q22.3	Amp	3 (2.68%)	0 (0.00%)	>10	0.0314	0.687	METABOLISM_H
LINC01364	1p22.3	Amp	3 (2.68%)	0 (0.00%)	>10	0.0314	0.687	METABOLISM_H
LINC01529	19q13.12	Amp	3 (2.68%)	0 (0.00%)	>10	0.0314	0.687	METABOLISM_H
LINC01531	19q13.12	Amp	3 (2.68%)	0 (0.00%)	>10	0.0314	0.687	METABOLISM_H
LINC01766	19q13.12	Amp	3 (2.68%)	0 (0.00%)	>10	0.0314	0.687	METABOLISM_H
LINC01806	2q24.2	Amp	3 (2.68%)	0 (0.00%)	>10	0.0314	0.687	METABOLISM_H
LINC02478	2q24.2	Amp	3 (2.68%)	0 (0.00%)	>10	0.0314	0.687	METABOLISM_H
LIPE	19q13.2	Amp	3 (2.68%)	0 (0.00%)	>10	0.0314	0.687	METABOLISM_H
LIPE-AS1	19q13.2	Amp	3 (2.68%)	0 (0.00%)	>10	0.0314	0.687	METABOLISM_H
LMO4	1p22.3	Amp	3 (2.68%)	0 (0.00%)	>10	0.0314	0.687	METABOLISM_H
LOC100101148	7q11.23	Amp	3 (2.68%)	0 (0.00%)	>10	0.0314	0.687	METABOLISM_H
LOC100130452	2q33.1	Amp	3 (2.68%)	0 (0.00%)	>10	0.0314	0.687	METABOLISM_H
LOC101929512	2q24.2	Amp	3 (2.68%)	0 (0.00%)	>10	0.0314	0.687	METABOLISM_H
LOC101929532	2q24.2	Amp	3 (2.68%)	0 (0.00%)	>10	0.0314	0.687	METABOLISM_H
LOC101929570	2q24.2	Amp	3 (2.68%)	0 (0.00%)	>10	0.0314	0.687	METABOLISM_H
LOC101929633	2q24.3	Amp	3 (2.68%)	0 (0.00%)	>10	0.0314	0.687	METABOLISM_H
LOC541473	7q11.23	Amp	3 (2.68%)	0 (0.00%)	>10	0.0314	0.687	METABOLISM_H
LOC643072	2q24.2	Amp	3 (2.68%)	0 (0.00%)	>10	0.0314	0.687	METABOLISM_H
LRRC17	7q22.1	Amp	3 (2.68%)	0 (0.00%)	>10	0.0314	0.687	METABOLISM_H
LRWD1	7q22.1	Amp	3 (2.68%)	0 (0.00%)	>10	0.0314	0.687	METABOLISM_H
LSM14A	19q13.11	Amp	3 (2.68%)	0 (0.00%)	>10	0.0314	0.687	METABOLISM_H
LY75	2q24.2	Amp	3 (2.68%)	0 (0.00%)	>10	0.0314	0.687	METABOLISM_H
LY75-CD302	2q24.2	Amp	3 (2.68%)	0 (0.00%)	>10	0.0314	0.687	METABOLISM_H
MAG	19q13.12	Amp	3 (2.68%)	0 (0.00%)	>10	0.0314	0.687	METABOLISM_H
MAP11	7q22.1	Amp	3 (2.68%)	0 (0.00%)	>10	0.0314	0.687	METABOLISM_H
MAP3K20-AS1	2q31.1	Amp	3 (2.68%)	0 (0.00%)	>10	0.0314	0.687	METABOLISM_H
2020-03-07	2q24.2	Amp	3 (2.68%)	0 (0.00%)	>10	0.0314	0.687	METABOLISM_H
MBLAC1	7q22.1	Amp	3 (2.68%)	0 (0.00%)	>10	0.0314	0.687	METABOLISM_H
METAP1D	2q31.1	Amp	3 (2.68%)	0 (0.00%)	>10	0.0314	0.687	METABOLISM_H
METTL27	7q11.23	Amp	3 (2.68%)	0 (0.00%)	>10	0.0314	0.687	METABOLISM_H
MND1	4q31.3	Amp	3 (2.68%)	0 (0.00%)	>10	0.0314	0.687	METABOLISM_H
MOB4	2q33.1	Amp	3 (2.68%)	0 (0.00%)	>10	0.0314	0.687	METABOLISM_H
MXD3	5q35.3	Amp	3 (2.68%)	0 (0.00%)	>10	0.0314	0.687	METABOLISM_H
NAPEPLD	7q22.1	Amp	3 (2.68%)	0 (0.00%)	>10	0.0314	0.687	METABOLISM_H
NCF1B	7q11.23	Amp	3 (2.68%)	0 (0.00%)	>10	0.0314	0.687	METABOLISM_H
NDST2	10q22.2	Amp	3 (2.68%)	0 (0.00%)	>10	0.0314	0.687	METABOLISM_H
NEUROG3	10q22.1	Amp	3 (2.68%)	0 (0.00%)	>10	0.0314	0.687	METABOLISM_H
NOP58	2q33.1	Amp	3 (2.68%)	0 (0.00%)	>10	0.0314	0.687	METABOLISM_H
NSD1	5q35.3	Amp	3 (2.68%)	0 (0.00%)	>10	0.0314	0.687	METABOLISM_H
NSUN5	7q11.23	Amp	3 (2.68%)	0 (0.00%)	>10	0.0314	0.687	METABOLISM_H
NSUN5P2	7q11.23	Amp	3 (2.68%)	0 (0.00%)	>10	0.0314	0.687	METABOLISM_H
NUDT13	10q22.2	Amp	3 (2.68%)	0 (0.00%)	>10	0.0314	0.687	METABOLISM_H
ORAI2	7q22.1	Amp	3 (2.68%)	0 (0.00%)	>10	0.0314	0.687	METABOLISM_H
ORC5	7q22.1-q22.2	Amp	3 (2.68%)	0 (0.00%)	>10	0.0314	0.687	METABOLISM_H
P4HA1	10q22.1	Amp	3 (2.68%)	0 (0.00%)	>10	0.0314	0.687	METABOLISM_H
PGA3	11q12.2	Amp	3 (2.68%)	0 (0.00%)	>10	0.0314	0.687	METABOLISM_H
PGA4	11q12.2	Amp	3 (2.68%)	0 (0.00%)	>10	0.0314	0.687	METABOLISM_H
PGA5	11q12.2	Amp	3 (2.68%)	0 (0.00%)	>10	0.0314	0.687	METABOLISM_H
PHKB	16q12.1	Amp	3 (2.68%)	0 (0.00%)	>10	0.0314	0.687	METABOLISM_H
PKP4	2q24.1	Amp	3 (2.68%)	0 (0.00%)	>10	0.0314	0.687	METABOLISM_H
PLA2R1	2q24.2	Amp	3 (2.68%)	0 (0.00%)	>10	0.0314	0.687	METABOLISM_H
PLAU	10q22.2	Amp	3 (2.68%)	0 (0.00%)	>10	0.0314	0.687	METABOLISM_H
PMS2P1	7q22.1	Amp	3 (2.68%)	0 (0.00%)	>10	0.0314	0.687	METABOLISM_H
PMS2P2	7q11.23	Amp	3 (2.68%)	0 (0.00%)	>10	0.0314	0.687	METABOLISM_H
POLR2J	7q22.1	Amp	3 (2.68%)	0 (0.00%)	>10	0.0314	0.687	METABOLISM_H
POLR2J2	7q22.1	Amp	3 (2.68%)	0 (0.00%)	>10	0.0314	0.687	METABOLISM_H
POLR2J3	7q22.1	Amp	3 (2.68%)	0 (0.00%)	>10	0.0314	0.687	METABOLISM_H
POM121	7q11.23	Amp	3 (2.68%)	0 (0.00%)	>10	0.0314	0.687	METABOLISM_H
PRELID1	5q35.3	Amp	3 (2.68%)	0 (0.00%)	>10	0.0314	0.687	METABOLISM_H
PRODH2	19q13.12	Amp	3 (2.68%)	0 (0.00%)	>10	0.0314	0.687	METABOLISM_H
PROSER3	19q13.12	Amp	3 (2.68%)	0 (0.00%)	>10	0.0314	0.687	METABOLISM_H
PRPF19	11q12.2	Amp	3 (2.68%)	0 (0.00%)	>10	0.0314	0.687	METABOLISM_H
PSENEN	19q13.12	Amp	3 (2.68%)	0 (0.00%)	>10	0.0314	0.687	METABOLISM_H
PSMD14	2q24.2	Amp	3 (2.68%)	0 (0.00%)	>10	0.0314	0.687	METABOLISM_H
PUS7	7q22.3	Amp	3 (2.68%)	0 (0.00%)	>10	0.0314	0.687	METABOLISM_H
PVRIG	7q22.1	Amp	3 (2.68%)	0 (0.00%)	>10	0.0314	0.687	METABOLISM_H
RAB24	5q35.3	Amp	3 (2.68%)	0 (0.00%)	>10	0.0314	0.687	METABOLISM_H
RAPGEF4-AS1	2q31.1	Amp	3 (2.68%)	0 (0.00%)	>10	0.0314	0.687	METABOLISM_H
RASA4	7q22.1	Amp	3 (2.68%)	0 (0.00%)	>10	0.0314	0.687	METABOLISM_H
RASA4B	7q22.1	Amp	3 (2.68%)	0 (0.00%)	>10	0.0314	0.687	METABOLISM_H
RBM42	19q13.12	Amp	3 (2.68%)	0 (0.00%)	>10	0.0314	0.687	METABOLISM_H
RBMS1	2q24.2	Amp	3 (2.68%)	0 (0.00%)	>10	0.0314	0.687	METABOLISM_H
RFTN2	2q33.1	Amp	3 (2.68%)	0 (0.00%)	>10	0.0314	0.687	METABOLISM_H
RFX3	9p24.2	Amp	3 (2.68%)	0 (0.00%)	>10	0.0314	0.687	METABOLISM_H
RIBC1	Xp11.22	Amp	3 (2.68%)	0 (0.00%)	>10	0.0314	0.687	METABOLISM_H
RPL19P12	7q22.1	Amp	3 (2.68%)	0 (0.00%)	>10	0.0314	0.687	METABOLISM_H
SAV1	14q22.1	DeepDel	3 (2.68%)	0 (0.00%)	>10	0.0314	0.687	METABOLISM_H
SBSN	19q13.12	Amp	3 (2.68%)	0 (0.00%)	>10	0.0314	0.687	METABOLISM_H
SCGB1B2P	19q13.11	Amp	3 (2.68%)	0 (0.00%)	>10	0.0314	0.687	METABOLISM_H
SCGB2B2	19q13.11	Amp	3 (2.68%)	0 (0.00%)	>10	0.0314	0.687	METABOLISM_H
SCGB2B3P	19q13.11	Amp	3 (2.68%)	0 (0.00%)	>10	0.0314	0.687	METABOLISM_H
SEMA6D	15q21.1	DeepDel	3 (2.68%)	0 (0.00%)	>10	0.0314	0.687	METABOLISM_H
SF3B1	2q33.1	Amp	3 (2.68%)	0 (0.00%)	>10	0.0314	0.687	METABOLISM_H
SLC15A3	11q12.2	Amp	3 (2.68%)	0 (0.00%)	>10	0.0314	0.687	METABOLISM_H
SLC25A12	2q31.1	Amp	3 (2.68%)	0 (0.00%)	>10	0.0314	0.687	METABOLISM_H
SLC4A10	2q24.2	Amp	3 (2.68%)	0 (0.00%)	>10	0.0314	0.687	METABOLISM_H
SMC1A	Xp11.22	Amp	3 (2.68%)	0 (0.00%)	>10	0.0314	0.687	METABOLISM_H
SNORD11	2q33.1	Amp	3 (2.68%)	0 (0.00%)	>10	0.0314	0.687	METABOLISM_H
SNORD11B	2q33.1	Amp	3 (2.68%)	0 (0.00%)	>10	0.0314	0.687	METABOLISM_H
SNORD70	2q33.1	Amp	3 (2.68%)	0 (0.00%)	>10	0.0314	0.687	METABOLISM_H
SOX5	12p12.1	Amp	3 (2.68%)	0 (0.00%)	>10	0.0314	0.687	METABOLISM_H
SPDYE2	7q22.1	Amp	3 (2.68%)	0 (0.00%)	>10	0.0314	0.687	METABOLISM_H
SPDYE3	7q22.1	Amp	3 (2.68%)	0 (0.00%)	>10	0.0314	0.687	METABOLISM_H
SRPK2	7q22.3	Amp	3 (2.68%)	0 (0.00%)	>10	0.0314	0.687	METABOLISM_H
STAG3	7q22.1	Amp	3 (2.68%)	0 (0.00%)	>10	0.0314	0.687	METABOLISM_H
STAG3L3	7q11.23	Amp	3 (2.68%)	0 (0.00%)	>10	0.0314	0.687	METABOLISM_H
SUMO1	2q33.1	Amp	3 (2.68%)	0 (0.00%)	>10	0.0314	0.687	METABOLISM_H
TANK	2q24.2	Amp	3 (2.68%)	0 (0.00%)	>10	0.0314	0.687	METABOLISM_H
TBR1	2q24.2	Amp	3 (2.68%)	0 (0.00%)	>10	0.0314	0.687	METABOLISM_H
TET1	10q21.3	Amp	3 (2.68%)	0 (0.00%)	>10	0.0314	0.687	METABOLISM_H
TMEM109	11q12.2	Amp	3 (2.68%)	0 (0.00%)	>10	0.0314	0.687	METABOLISM_H
TMEM131L	4q31.3	Amp	3 (2.68%)	0 (0.00%)	>10	0.0314	0.687	METABOLISM_H
TMEM132A	11q12.2	Amp	3 (2.68%)	0 (0.00%)	>10	0.0314	0.687	METABOLISM_H
TMEM147	19q13.12	Amp	3 (2.68%)	0 (0.00%)	>10	0.0314	0.687	METABOLISM_H
TMEM147-AS1	19q13.12	Amp	3 (2.68%)	0 (0.00%)	>10	0.0314	0.687	METABOLISM_H
TMEM270	7q11.23	Amp	3 (2.68%)	0 (0.00%)	>10	0.0314	0.687	METABOLISM_H
TRHDE	12q21.1	Amp	3 (2.68%)	0 (0.00%)	>10	0.0314	0.687	METABOLISM_H
TRIM2	4q31.3	Amp	3 (2.68%)	0 (0.00%)	>10	0.0314	0.687	METABOLISM_H
TRIM50	7q11.23	Amp	3 (2.68%)	0 (0.00%)	>10	0.0314	0.687	METABOLISM_H
TSPAN15	10q22.1	Amp	3 (2.68%)	0 (0.00%)	>10	0.0314	0.687	METABOLISM_H
U2AF1L4	19q13.12	Amp	3 (2.68%)	0 (0.00%)	>10	0.0314	0.687	METABOLISM_H
UBA2	19q13.11	Amp	3 (2.68%)	0 (0.00%)	>10	0.0314	0.687	METABOLISM_H
UIMC1	5q35.2	Amp	3 (2.68%)	0 (0.00%)	>10	0.0314	0.687	METABOLISM_H
UPK1A	19q13.12	Amp	3 (2.68%)	0 (0.00%)	>10	0.0314	0.687	METABOLISM_H
UPK1A-AS1	19q13.12	Amp	3 (2.68%)	0 (0.00%)	>10	0.0314	0.687	METABOLISM_H
UPK3BL1	7q22.1	Amp	3 (2.68%)	0 (0.00%)	>10	0.0314	0.687	METABOLISM_H
VCL	10q22.2	Amp	3 (2.68%)	0 (0.00%)	>10	0.0314	0.687	METABOLISM_H
VPS37C	11q12.2	Amp	3 (2.68%)	0 (0.00%)	>10	0.0314	0.687	METABOLISM_H
VWCE	11q12.2	Amp	3 (2.68%)	0 (0.00%)	>10	0.0314	0.687	METABOLISM_H
WTIP	19q13.11	Amp	3 (2.68%)	0 (0.00%)	>10	0.0314	0.687	METABOLISM_H
XXYLT1	3q29	Amp	3 (2.68%)	0 (0.00%)	>10	0.0314	0.687	METABOLISM_H
ZBTB32	19q13.12	Amp	3 (2.68%)	0 (0.00%)	>10	0.0314	0.687	METABOLISM_H
ZNF346	5q35.2	Amp	3 (2.68%)	0 (0.00%)	>10	0.0314	0.687	METABOLISM_H
ZP1	11q12.2	Amp	3 (2.68%)	0 (0.00%)	>10	0.0314	0.687	METABOLISM_H
ZSWIM8	10q22.2	Amp	3 (2.68%)	0 (0.00%)	>10	0.0314	0.687	METABOLISM_H
ZSWIM8-AS1	10q22.2	Amp	3 (2.68%)	0 (0.00%)	>10	0.0314	0.687	METABOLISM_H
ARHGAP30	1q23.3	Amp	17 (15.18%)	19 (7.98%)	0.93	0.0325	0.687	METABOLISM_H
ATP1A2	1q23.2	Amp	17 (15.18%)	19 (7.98%)	0.93	0.0325	0.687	METABOLISM_H
ATP1A4	1q23.2	Amp	17 (15.18%)	19 (7.98%)	0.93	0.0325	0.687	METABOLISM_H
CASQ1	1q23.2	Amp	17 (15.18%)	19 (7.98%)	0.93	0.0325	0.687	METABOLISM_H
CD244	1q23.3	Amp	17 (15.18%)	19 (7.98%)	0.93	0.0325	0.687	METABOLISM_H
CD48	1q23.3	Amp	17 (15.18%)	19 (7.98%)	0.93	0.0325	0.687	METABOLISM_H
CD84	1q23.3	Amp	17 (15.18%)	19 (7.98%)	0.93	0.0325	0.687	METABOLISM_H
COPA	1q23.2	Amp	17 (15.18%)	19 (7.98%)	0.93	0.0325	0.687	METABOLISM_H
CRP	1q23.2	Amp	17 (15.18%)	19 (7.98%)	0.93	0.0325	0.687	METABOLISM_H
DCAF8	1q23.2	Amp	17 (15.18%)	19 (7.98%)	0.93	0.0325	0.687	METABOLISM_H
F11R	1q23.3	Amp	17 (15.18%)	19 (7.98%)	0.93	0.0325	0.687	METABOLISM_H
FCGR2A	1q23.3	Amp	17 (15.18%)	19 (7.98%)	0.93	0.0325	0.687	METABOLISM_H
FCGR2B	1q23.3	Amp	17 (15.18%)	19 (7.98%)	0.93	0.0325	0.687	METABOLISM_H
FCGR2C	1q23.3	Amp	17 (15.18%)	19 (7.98%)	0.93	0.0325	0.687	METABOLISM_H
FCGR3A	1q23.3	Amp	17 (15.18%)	19 (7.98%)	0.93	0.0325	0.687	METABOLISM_H
FCGR3B	1q23.3	Amp	17 (15.18%)	19 (7.98%)	0.93	0.0325	0.687	METABOLISM_H
HSPA6	1q23.3	Amp	17 (15.18%)	19 (7.98%)	0.93	0.0325	0.687	METABOLISM_H
HSPA7	1q23.3	Amp	17 (15.18%)	19 (7.98%)	0.93	0.0325	0.687	METABOLISM_H
IGSF8	1q23.2	Amp	17 (15.18%)	19 (7.98%)	0.93	0.0325	0.687	METABOLISM_H
ITLN1	1q23.3	Amp	17 (15.18%)	19 (7.98%)	0.93	0.0325	0.687	METABOLISM_H
ITLN2	1q23.3	Amp	17 (15.18%)	19 (7.98%)	0.93	0.0325	0.687	METABOLISM_H
KCNJ10	1q23.2	Amp	17 (15.18%)	19 (7.98%)	0.93	0.0325	0.687	METABOLISM_H
KCNJ9	1q23.2	Amp	17 (15.18%)	19 (7.98%)	0.93	0.0325	0.687	METABOLISM_H
KLHDC9	1q23.3	Amp	17 (15.18%)	19 (7.98%)	0.93	0.0325	0.687	METABOLISM_H
LOC100422212	1q23.3	Amp	17 (15.18%)	19 (7.98%)	0.93	0.0325	0.687	METABOLISM_H
LOC101928372	1q23.3	Amp	17 (15.18%)	19 (7.98%)	0.93	0.0325	0.687	METABOLISM_H
LOC101928404	1q23.3	Amp	17 (15.18%)	19 (7.98%)	0.93	0.0325	0.687	METABOLISM_H
LY9	1q23.3	Amp	17 (15.18%)	19 (7.98%)	0.93	0.0325	0.687	METABOLISM_H
NCSTN	1q23.2	Amp	17 (15.18%)	19 (7.98%)	0.93	0.0325	0.687	METABOLISM_H
NECTIN4	1q23.3	Amp	17 (15.18%)	19 (7.98%)	0.93	0.0325	0.687	METABOLISM_H
NHLH1	1q23.2	Amp	17 (15.18%)	19 (7.98%)	0.93	0.0325	0.687	METABOLISM_H
NUF2	1q23.3	Amp	17 (15.18%)	19 (7.98%)	0.93	0.0325	0.687	METABOLISM_H
PEA15	1q23.2	Amp	17 (15.18%)	19 (7.98%)	0.93	0.0325	0.687	METABOLISM_H
PEX19	1q23.2	Amp	17 (15.18%)	19 (7.98%)	0.93	0.0325	0.687	METABOLISM_H
PIGM	1q23.2	Amp	17 (15.18%)	19 (7.98%)	0.93	0.0325	0.687	METABOLISM_H
RGS4	1q23.3	Amp	17 (15.18%)	19 (7.98%)	0.93	0.0325	0.687	METABOLISM_H
RGS5	1q23.3	Amp	17 (15.18%)	19 (7.98%)	0.93	0.0325	0.687	METABOLISM_H
RPL31P11	1q23.3	Amp	17 (15.18%)	19 (7.98%)	0.93	0.0325	0.687	METABOLISM_H
SLAMF1	1q23.3	Amp	17 (15.18%)	19 (7.98%)	0.93	0.0325	0.687	METABOLISM_H
SLAMF6	1q23.2-q23.3	Amp	17 (15.18%)	19 (7.98%)	0.93	0.0325	0.687	METABOLISM_H
SLAMF7	1q23.3	Amp	17 (15.18%)	19 (7.98%)	0.93	0.0325	0.687	METABOLISM_H
SUMO1P3	1q23.2	Amp	17 (15.18%)	19 (7.98%)	0.93	0.0325	0.687	METABOLISM_H
TSTD1	1q23.3	Amp	17 (15.18%)	19 (7.98%)	0.93	0.0325	0.687	METABOLISM_H
USF1	1q23.3	Amp	17 (15.18%)	19 (7.98%)	0.93	0.0325	0.687	METABOLISM_H
VANGL2	1q23.2	Amp	17 (15.18%)	19 (7.98%)	0.93	0.0325	0.687	METABOLISM_H
AKAP9	7q21.2	Amp	6 (5.36%)	3 (1.26%)	2.09	0.0329	0.687	METABOLISM_H
CYP51A1	7q21.2	Amp	6 (5.36%)	3 (1.26%)	2.09	0.0329	0.687	METABOLISM_H
LRRD1	7q21.2	Amp	6 (5.36%)	3 (1.26%)	2.09	0.0329	0.687	METABOLISM_H
MET	7q31.2	Amp	6 (5.36%)	3 (1.26%)	2.09	0.0329	0.687	METABOLISM_H
ST7	7q31.2	Amp	6 (5.36%)	3 (1.26%)	2.09	0.0329	0.687	METABOLISM_H
C1ORF112	1q24.2	Amp	15 (13.39%)	16 (6.72%)	0.99	0.035	0.687	METABOLISM_H
FBXO43	8q22.2	Amp	15 (13.39%)	16 (6.72%)	0.99	0.035	0.687	METABOLISM_H
GRHL2	8q22.3	Amp	15 (13.39%)	16 (6.72%)	0.99	0.035	0.687	METABOLISM_H
LOC100505795	1q23.3	Amp	15 (13.39%)	16 (6.72%)	0.99	0.035	0.687	METABOLISM_H
METTL18	1q24.2	Amp	15 (13.39%)	16 (6.72%)	0.99	0.035	0.687	METABOLISM_H
NDUFAF6	8q22.1	Amp	15 (13.39%)	16 (6.72%)	0.99	0.035	0.687	METABOLISM_H
POLR2K	8q22.2	Amp	15 (13.39%)	16 (6.72%)	0.99	0.035	0.687	METABOLISM_H
RGS22	8q22.2	Amp	15 (13.39%)	16 (6.72%)	0.99	0.035	0.687	METABOLISM_H
SCYL3	1q24.2	Amp	15 (13.39%)	16 (6.72%)	0.99	0.035	0.687	METABOLISM_H
SPAG1	8q22.2	Amp	15 (13.39%)	16 (6.72%)	0.99	0.035	0.687	METABOLISM_H
CASC8	8q24.21	Amp	18 (16.07%)	21 (8.82%)	0.87	0.0361	0.687	METABOLISM_H
CCAT1	8q24.21	Amp	18 (16.07%)	21 (8.82%)	0.87	0.0361	0.687	METABOLISM_H
PRNCR1	8q24.21	Amp	18 (16.07%)	21 (8.82%)	0.87	0.0361	0.687	METABOLISM_H
ANKRD7	7q31.31	Amp	5 (4.46%)	2 (0.84%)	2.41	0.0365	0.687	METABOLISM_H
ASZ1	7q31.2	Amp	5 (4.46%)	2 (0.84%)	2.41	0.0365	0.687	METABOLISM_H
CFTR	7q31.2	Amp	5 (4.46%)	2 (0.84%)	2.41	0.0365	0.687	METABOLISM_H
CNKSR2	Xp22.12	DeepDel	5 (4.46%)	2 (0.84%)	2.41	0.0365	0.687	METABOLISM_H
CTTNBP2	7q31.31	Amp	5 (4.46%)	2 (0.84%)	2.41	0.0365	0.687	METABOLISM_H
CYP3A4	7q22.1	Amp	5 (4.46%)	2 (0.84%)	2.41	0.0365	0.687	METABOLISM_H
EIF1AX	Xp22.12	DeepDel	5 (4.46%)	2 (0.84%)	2.41	0.0365	0.687	METABOLISM_H
EIF1AX-AS1	Xp22.12	DeepDel	5 (4.46%)	2 (0.84%)	2.41	0.0365	0.687	METABOLISM_H
GPC3	Xq26.2	DeepDel	5 (4.46%)	2 (0.84%)	2.41	0.0365	0.687	METABOLISM_H
LOC729609	Xp22.12	DeepDel	5 (4.46%)	2 (0.84%)	2.41	0.0365	0.687	METABOLISM_H
LSM8	7q31.31	Amp	5 (4.46%)	2 (0.84%)	2.41	0.0365	0.687	METABOLISM_H
MAP7D2	Xp22.12	DeepDel	5 (4.46%)	2 (0.84%)	2.41	0.0365	0.687	METABOLISM_H
MDFIC	7q31.1-q31.2	Amp	5 (4.46%)	2 (0.84%)	2.41	0.0365	0.687	METABOLISM_H
OSBPL6	2q31.2	Amp	5 (4.46%)	2 (0.84%)	2.41	0.0365	0.687	METABOLISM_H
PDK4	7q21.3	Amp	5 (4.46%)	2 (0.84%)	2.41	0.0365	0.687	METABOLISM_H
SCARNA9L	Xp22.12	DeepDel	5 (4.46%)	2 (0.84%)	2.41	0.0365	0.687	METABOLISM_H
WNT2	7q31.2	Amp	5 (4.46%)	2 (0.84%)	2.41	0.0365	0.687	METABOLISM_H
C8ORF89	8q21.11	Amp	13 (11.61%)	13 (5.46%)	1.09	0.0367	0.687	METABOLISM_H
CASC9	8q21.13	Amp	13 (11.61%)	13 (5.46%)	1.09	0.0367	0.687	METABOLISM_H
CFH	1q31.3	Amp	13 (11.61%)	13 (5.46%)	1.09	0.0367	0.687	METABOLISM_H
ELOC	8q21.11	Amp	13 (11.61%)	13 (5.46%)	1.09	0.0367	0.687	METABOLISM_H
FAM92A	8q22.1	Amp	13 (11.61%)	13 (5.46%)	1.09	0.0367	0.687	METABOLISM_H
GDAP1	8q21.11	Amp	13 (11.61%)	13 (5.46%)	1.09	0.0367	0.687	METABOLISM_H
HNF4G	8q21.13	Amp	13 (11.61%)	13 (5.46%)	1.09	0.0367	0.687	METABOLISM_H
JPH1	8q21.11	Amp	13 (11.61%)	13 (5.46%)	1.09	0.0367	0.687	METABOLISM_H
KCNB2	8q21.11	Amp	13 (11.61%)	13 (5.46%)	1.09	0.0367	0.687	METABOLISM_H
LOC101926908	8q21.11	Amp	13 (11.61%)	13 (5.46%)	1.09	0.0367	0.687	METABOLISM_H
LOC392232	8q21.11	Amp	13 (11.61%)	13 (5.46%)	1.09	0.0367	0.687	METABOLISM_H
LY96	8q21.11	Amp	13 (11.61%)	13 (5.46%)	1.09	0.0367	0.687	METABOLISM_H
MIR2052HG	8q21.11-q21.13	Amp	13 (11.61%)	13 (5.46%)	1.09	0.0367	0.687	METABOLISM_H
MSC	8q13.3	Amp	13 (11.61%)	13 (5.46%)	1.09	0.0367	0.687	METABOLISM_H
MSC-AS1	8q13.3-q21.11	Amp	13 (11.61%)	13 (5.46%)	1.09	0.0367	0.687	METABOLISM_H
PDP1	8q22.1	Amp	13 (11.61%)	13 (5.46%)	1.09	0.0367	0.687	METABOLISM_H
PI15	8q21.13	Amp	13 (11.61%)	13 (5.46%)	1.09	0.0367	0.687	METABOLISM_H
RBM12B	8q22.1	Amp	13 (11.61%)	13 (5.46%)	1.09	0.0367	0.687	METABOLISM_H
RBM12B-AS1	8q22.1	Amp	13 (11.61%)	13 (5.46%)	1.09	0.0367	0.687	METABOLISM_H
RDH10	8q21.11	Amp	13 (11.61%)	13 (5.46%)	1.09	0.0367	0.687	METABOLISM_H
RIPK2	8q21.3	Amp	13 (11.61%)	13 (5.46%)	1.09	0.0367	0.687	METABOLISM_H
RNU6-83P	13q32.3	Amp	13 (11.61%)	13 (5.46%)	1.09	0.0367	0.687	METABOLISM_H
RPL7	8q21.11	Amp	13 (11.61%)	13 (5.46%)	1.09	0.0367	0.687	METABOLISM_H
SBSPON	8q21.11	Amp	13 (11.61%)	13 (5.46%)	1.09	0.0367	0.687	METABOLISM_H
TERF1	8q21.11	Amp	13 (11.61%)	13 (5.46%)	1.09	0.0367	0.687	METABOLISM_H
TMEM67	8q22.1	Amp	13 (11.61%)	13 (5.46%)	1.09	0.0367	0.687	METABOLISM_H
TMEM70	8q21.11	Amp	13 (11.61%)	13 (5.46%)	1.09	0.0367	0.687	METABOLISM_H
TRPA1	8q21.11	Amp	13 (11.61%)	13 (5.46%)	1.09	0.0367	0.687	METABOLISM_H
COQ8A	1q42.13	Amp	11 (9.82%)	10 (4.20%)	1.22	0.0372	0.687	METABOLISM_H
ZNF678	1q42.13	Amp	11 (9.82%)	10 (4.20%)	1.22	0.0372	0.687	METABOLISM_H
AGPS	2q31.2	Amp	4 (3.57%)	1 (0.42%)	3.09	0.0379	0.687	METABOLISM_H
ARPC1A	7q22.1	Amp	4 (3.57%)	1 (0.42%)	3.09	0.0379	0.687	METABOLISM_H
ARPC1B	7q22.1	Amp	4 (3.57%)	1 (0.42%)	3.09	0.0379	0.687	METABOLISM_H
ASNS	7q21.3	Amp	4 (3.57%)	1 (0.42%)	3.09	0.0379	0.687	METABOLISM_H
ATP5MF	7q22.1	Amp	4 (3.57%)	1 (0.42%)	3.09	0.0379	0.687	METABOLISM_H
ATP5MF-PTCD1	7q22.1	Amp	4 (3.57%)	1 (0.42%)	3.09	0.0379	0.687	METABOLISM_H
AZGP1	7q22.1	Amp	4 (3.57%)	1 (0.42%)	3.09	0.0379	0.687	METABOLISM_H
AZGP1P1	7q22.1	Amp	4 (3.57%)	1 (0.42%)	3.09	0.0379	0.687	METABOLISM_H
BET1	7q21.3	Amp	4 (3.57%)	1 (0.42%)	3.09	0.0379	0.687	METABOLISM_H
BUD31	7q22.1	Amp	4 (3.57%)	1 (0.42%)	3.09	0.0379	0.687	METABOLISM_H
C7ORF76	7q21.3	Amp	4 (3.57%)	1 (0.42%)	3.09	0.0379	0.687	METABOLISM_H
CALCR	7q21.3	Amp	4 (3.57%)	1 (0.42%)	3.09	0.0379	0.687	METABOLISM_H
CCNY	10p11.21	Amp	4 (3.57%)	1 (0.42%)	3.09	0.0379	0.687	METABOLISM_H
CCZ1P-OR7E38P	7q21.3	Amp	4 (3.57%)	1 (0.42%)	3.09	0.0379	0.687	METABOLISM_H
CDHR3	7q22.3	Amp	4 (3.57%)	1 (0.42%)	3.09	0.0379	0.687	METABOLISM_H
CPSF4	7q22.1	Amp	4 (3.57%)	1 (0.42%)	3.09	0.0379	0.687	METABOLISM_H
CREM	10p11.21	Amp	4 (3.57%)	1 (0.42%)	3.09	0.0379	0.687	METABOLISM_H
CTNND2	5p15.2	Amp	4 (3.57%)	1 (0.42%)	3.09	0.0379	0.687	METABOLISM_H
CYP3A43	7q22.1	Amp	4 (3.57%)	1 (0.42%)	3.09	0.0379	0.687	METABOLISM_H
DLX5	7q21.3	Amp	4 (3.57%)	1 (0.42%)	3.09	0.0379	0.687	METABOLISM_H
DLX6	7q21.3	Amp	4 (3.57%)	1 (0.42%)	3.09	0.0379	0.687	METABOLISM_H
DLX6-AS1	7q21.3	Amp	4 (3.57%)	1 (0.42%)	3.09	0.0379	0.687	METABOLISM_H
FAM200A	7q22.1	Amp	4 (3.57%)	1 (0.42%)	3.09	0.0379	0.687	METABOLISM_H
FKBP7	2q31.2	Amp	4 (3.57%)	1 (0.42%)	3.09	0.0379	0.687	METABOLISM_H
GALNT7	4q34.1	DeepDel	4 (3.57%)	1 (0.42%)	3.09	0.0379	0.687	METABOLISM_H
GJC3	7q22.1	Amp	4 (3.57%)	1 (0.42%)	3.09	0.0379	0.687	METABOLISM_H
GLIS3	9p24.2	Amp	4 (3.57%)	1 (0.42%)	3.09	0.0379	0.687	METABOLISM_H
GNG11	7q21.3	Amp	4 (3.57%)	1 (0.42%)	3.09	0.0379	0.687	METABOLISM_H
GNGT1	7q21.3	Amp	4 (3.57%)	1 (0.42%)	3.09	0.0379	0.687	METABOLISM_H
HAND2	4q34.1	DeepDel	4 (3.57%)	1 (0.42%)	3.09	0.0379	0.687	METABOLISM_H
HAND2-AS1	4q34.1	DeepDel	4 (3.57%)	1 (0.42%)	3.09	0.0379	0.687	METABOLISM_H
HEPACAM2	7q21.2	Amp	4 (3.57%)	1 (0.42%)	3.09	0.0379	0.687	METABOLISM_H
HMGB2	4q34.1	DeepDel	4 (3.57%)	1 (0.42%)	3.09	0.0379	0.687	METABOLISM_H
KIAA1324L	7q21.12	Amp	4 (3.57%)	1 (0.42%)	3.09	0.0379	0.687	METABOLISM_H
LOC100506136		Amp	4 (3.57%)	1 (0.42%)	3.09	0.0379	0.687	METABOLISM_H
MAP3K20	2q31.1	Amp	4 (3.57%)	1 (0.42%)	3.09	0.0379	0.687	METABOLISM_H
OCM2	7q21.3	Amp	4 (3.57%)	1 (0.42%)	3.09	0.0379	0.687	METABOLISM_H
OR2AE1	7q22.1	Amp	4 (3.57%)	1 (0.42%)	3.09	0.0379	0.687	METABOLISM_H
PARD3-AS1	10p11.21	Amp	4 (3.57%)	1 (0.42%)	3.09	0.0379	0.687	METABOLISM_H
PDAP1	7q22.1	Amp	4 (3.57%)	1 (0.42%)	3.09	0.0379	0.687	METABOLISM_H
PDE11A	2q31.2	Amp	4 (3.57%)	1 (0.42%)	3.09	0.0379	0.687	METABOLISM_H
PJVK	2q31.2	Amp	4 (3.57%)	1 (0.42%)	3.09	0.0379	0.687	METABOLISM_H
PLEKHA3	2q31.2	Amp	4 (3.57%)	1 (0.42%)	3.09	0.0379	0.687	METABOLISM_H
PRKRA	2q31.2	Amp	4 (3.57%)	1 (0.42%)	3.09	0.0379	0.687	METABOLISM_H
PRKRA-AS1	2q31.2	Amp	4 (3.57%)	1 (0.42%)	3.09	0.0379	0.687	METABOLISM_H
PTCD1	7q22.1	Amp	4 (3.57%)	1 (0.42%)	3.09	0.0379	0.687	METABOLISM_H
RAPGEF4	2q31.1	Amp	4 (3.57%)	1 (0.42%)	3.09	0.0379	0.687	METABOLISM_H
RBM45	2q31.2	Amp	4 (3.57%)	1 (0.42%)	3.09	0.0379	0.687	METABOLISM_H
SAMD9	7q21.2	Amp	4 (3.57%)	1 (0.42%)	3.09	0.0379	0.687	METABOLISM_H
SAMD9L	7q21.2	Amp	4 (3.57%)	1 (0.42%)	3.09	0.0379	0.687	METABOLISM_H
SAP30	4q34.1	DeepDel	4 (3.57%)	1 (0.42%)	3.09	0.0379	0.687	METABOLISM_H
SDHAF3	7q21.3	Amp	4 (3.57%)	1 (0.42%)	3.09	0.0379	0.687	METABOLISM_H
SEM1	7q21.3	Amp	4 (3.57%)	1 (0.42%)	3.09	0.0379	0.687	METABOLISM_H
SEMA3E	7q21.11	Amp	4 (3.57%)	1 (0.42%)	3.09	0.0379	0.687	METABOLISM_H
TAC1	7q21.3	Amp	4 (3.57%)	1 (0.42%)	3.09	0.0379	0.687	METABOLISM_H
TFPI2	7q21.3	Amp	4 (3.57%)	1 (0.42%)	3.09	0.0379	0.687	METABOLISM_H
TMEM225B	7q22.1	Amp	4 (3.57%)	1 (0.42%)	3.09	0.0379	0.687	METABOLISM_H
TRIM4	7q22.1	Amp	4 (3.57%)	1 (0.42%)	3.09	0.0379	0.687	METABOLISM_H
TTC30B	2q31.2	Amp	4 (3.57%)	1 (0.42%)	3.09	0.0379	0.687	METABOLISM_H
TTN-AS1	2q31.2	Amp	4 (3.57%)	1 (0.42%)	3.09	0.0379	0.687	METABOLISM_H
VPS50	7q21.2-q21.3	Amp	4 (3.57%)	1 (0.42%)	3.09	0.0379	0.687	METABOLISM_H
ZKSCAN5	7q22.1	Amp	4 (3.57%)	1 (0.42%)	3.09	0.0379	0.687	METABOLISM_H
ZNF3	7q22.1	Amp	4 (3.57%)	1 (0.42%)	3.09	0.0379	0.687	METABOLISM_H
ZNF394	7q22.1	Amp	4 (3.57%)	1 (0.42%)	3.09	0.0379	0.687	METABOLISM_H
ZNF655	7q22.1	Amp	4 (3.57%)	1 (0.42%)	3.09	0.0379	0.687	METABOLISM_H
ZNF789	7q22.1	Amp	4 (3.57%)	1 (0.42%)	3.09	0.0379	0.687	METABOLISM_H
ZSCAN21	7q22.1	Amp	4 (3.57%)	1 (0.42%)	3.09	0.0379	0.687	METABOLISM_H
ZSCAN25	7q22.1	Amp	4 (3.57%)	1 (0.42%)	3.09	0.0379	0.687	METABOLISM_H
ANKRD36BP1	1q24.2	Amp	16 (14.29%)	18 (7.56%)	0.92	0.0394	0.687	METABOLISM_H
DCAF6	1q24.2	Amp	16 (14.29%)	18 (7.56%)	0.92	0.0394	0.687	METABOLISM_H
GPR161	1q24.2	Amp	16 (14.29%)	18 (7.56%)	0.92	0.0394	0.687	METABOLISM_H
MPC2	1q24.2	Amp	16 (14.29%)	18 (7.56%)	0.92	0.0394	0.687	METABOLISM_H
MPZL1	1q24.2	Amp	16 (14.29%)	18 (7.56%)	0.92	0.0394	0.687	METABOLISM_H
SFT2D2	1q24.2	Amp	16 (14.29%)	18 (7.56%)	0.92	0.0394	0.687	METABOLISM_H
TBX19	1q24.2	Amp	16 (14.29%)	18 (7.56%)	0.92	0.0394	0.687	METABOLISM_H
TIPRL	1q24.2	Amp	16 (14.29%)	18 (7.56%)	0.92	0.0394	0.687	METABOLISM_H
AIP	11q13.2	Amp	0 (0.00%)	8 (3.36%)	<-10	0.042	0.687	METABOLISM_L
CABP2	11q13.2	Amp	0 (0.00%)	8 (3.36%)	<-10	0.042	0.687	METABOLISM_L
CABP4	11q13.2	Amp	0 (0.00%)	8 (3.36%)	<-10	0.042	0.687	METABOLISM_L
CDK2AP2	11q13.2	Amp	0 (0.00%)	8 (3.36%)	<-10	0.042	0.687	METABOLISM_L
EDN1	6p24.1	Amp	0 (0.00%)	8 (3.36%)	<-10	0.042	0.687	METABOLISM_L
GPR152	11q13.2	Amp	0 (0.00%)	8 (3.36%)	<-10	0.042	0.687	METABOLISM_L
LOC101928266	17p13.1	DeepDel	0 (0.00%)	8 (3.36%)	<-10	0.042	0.687	METABOLISM_L
PITPNM1	11q13.2	Amp	0 (0.00%)	8 (3.36%)	<-10	0.042	0.687	METABOLISM_L
RNF144B	6p22.3	Amp	0 (0.00%)	8 (3.36%)	<-10	0.042	0.687	METABOLISM_L
RNU6-48P	1p36.11	Amp	0 (0.00%)	8 (3.36%)	<-10	0.042	0.687	METABOLISM_L
STX8	17p13.1	DeepDel	0 (0.00%)	8 (3.36%)	<-10	0.042	0.687	METABOLISM_L
TMEM134	11q13.2	Amp	0 (0.00%)	8 (3.36%)	<-10	0.042	0.687	METABOLISM_L
TRPV3	17p13.2	DeepDel	0 (0.00%)	8 (3.36%)	<-10	0.042	0.687	METABOLISM_L
ATP6V1C1	8q22.3	Amp	14 (12.50%)	15 (6.30%)	0.99	0.0425	0.687	METABOLISM_H
AZIN1	8q22.3	Amp	14 (12.50%)	15 (6.30%)	0.99	0.0425	0.687	METABOLISM_H
BAALC	8q22.3	Amp	14 (12.50%)	15 (6.30%)	0.99	0.0425	0.687	METABOLISM_H
BAALC-AS1	8q22.3	Amp	14 (12.50%)	15 (6.30%)	0.99	0.0425	0.687	METABOLISM_H
BAALC-AS2	8q22.3	Amp	14 (12.50%)	15 (6.30%)	0.99	0.0425	0.687	METABOLISM_H
CTHRC1	8q22.3	Amp	14 (12.50%)	15 (6.30%)	0.99	0.0425	0.687	METABOLISM_H
DCAF13	8q22.3	Amp	14 (12.50%)	15 (6.30%)	0.99	0.0425	0.687	METABOLISM_H
FZD6	8q22.3	Amp	14 (12.50%)	15 (6.30%)	0.99	0.0425	0.687	METABOLISM_H
KLF10	8q22.3	Amp	14 (12.50%)	15 (6.30%)	0.99	0.0425	0.687	METABOLISM_H
LINC01298	8q22.1	Amp	14 (12.50%)	15 (6.30%)	0.99	0.0425	0.687	METABOLISM_H
ODF1	8q22.3	Amp	14 (12.50%)	15 (6.30%)	0.99	0.0425	0.687	METABOLISM_H
PLEKHF2	8q22.1	Amp	14 (12.50%)	15 (6.30%)	0.99	0.0425	0.687	METABOLISM_H
SLC25A32	8q22.3	Amp	14 (12.50%)	15 (6.30%)	0.99	0.0425	0.687	METABOLISM_H
TP53INP1	8q22.1	Amp	14 (12.50%)	15 (6.30%)	0.99	0.0425	0.687	METABOLISM_H
CCDC190	1q23.3	Amp	17 (15.18%)	20 (8.40%)	0.85	0.0436	0.687	METABOLISM_H
CFAP126	1q23.3	Amp	17 (15.18%)	20 (8.40%)	0.85	0.0436	0.687	METABOLISM_H
EFR3A	8q24.22	Amp	17 (15.18%)	20 (8.40%)	0.85	0.0436	0.687	METABOLISM_H
GSDMC	8q24.21	Amp	17 (15.18%)	20 (8.40%)	0.85	0.0436	0.687	METABOLISM_H
HSD17B7	1q23.3	Amp	17 (15.18%)	20 (8.40%)	0.85	0.0436	0.687	METABOLISM_H
KCNQ3	8q24.22	Amp	17 (15.18%)	20 (8.40%)	0.85	0.0436	0.687	METABOLISM_H
SDHC	1q23.3	Amp	17 (15.18%)	20 (8.40%)	0.85	0.0436	0.687	METABOLISM_H
TRAPPC9	8q24.3	Amp	17 (15.18%)	20 (8.40%)	0.85	0.0436	0.687	METABOLISM_H
ACOX1	17q25.1	Amp	1 (0.89%)	12 (5.04%)	-2.5	0.0444	0.687	METABOLISM_L
ATP5PD	17q25.1	Amp	1 (0.89%)	12 (5.04%)	-2.5	0.0444	0.687	METABOLISM_L
CDR2L	17q25.1	Amp	1 (0.89%)	12 (5.04%)	-2.5	0.0444	0.687	METABOLISM_L
KCTD2	17q25.1	Amp	1 (0.89%)	12 (5.04%)	-2.5	0.0444	0.687	METABOLISM_L
MRPL58	17q25.1	Amp	1 (0.89%)	12 (5.04%)	-2.5	0.0444	0.687	METABOLISM_L
PRKCA	17q24.2	Amp	1 (0.89%)	12 (5.04%)	-2.5	0.0444	0.687	METABOLISM_L
C1ORF53	1q31.3	Amp	12 (10.71%)	12 (5.04%)	1.09	0.0447	0.687	METABOLISM_H
CRH	8q13.1	Amp	12 (10.71%)	12 (5.04%)	1.09	0.0447	0.687	METABOLISM_H
ELF3	1q32.1	Amp	12 (10.71%)	12 (5.04%)	1.09	0.0447	0.687	METABOLISM_H
ERO1B	1q42.3	Amp	12 (10.71%)	12 (5.04%)	1.09	0.0447	0.687	METABOLISM_H
LHX9	1q31.3	Amp	12 (10.71%)	12 (5.04%)	1.09	0.0447	0.687	METABOLISM_H
LINC00967	8q13.1	Amp	12 (10.71%)	12 (5.04%)	1.09	0.0447	0.687	METABOLISM_H
NAV1	1q32.1	Amp	12 (10.71%)	12 (5.04%)	1.09	0.0447	0.687	METABOLISM_H
RNPEP	1q32.1	Amp	12 (10.71%)	12 (5.04%)	1.09	0.0447	0.687	METABOLISM_H
RYR2	1q43	Amp	12 (10.71%)	12 (5.04%)	1.09	0.0447	0.687	METABOLISM_H
TRIM55	8q13.1	Amp	12 (10.71%)	12 (5.04%)	1.09	0.0447	0.687	METABOLISM_H
ACBD3	1q42.12	Amp	10 (8.93%)	9 (3.78%)	1.24	0.0452	0.687	METABOLISM_H
DNAH14	1q42.12	Amp	10 (8.93%)	9 (3.78%)	1.24	0.0452	0.687	METABOLISM_H
H3F3A	1q42.12	Amp	10 (8.93%)	9 (3.78%)	1.24	0.0452	0.687	METABOLISM_H
H3F3AP4	2q31.1	Amp	10 (8.93%)	9 (3.78%)	1.24	0.0452	0.687	METABOLISM_H
JMJD4	1q42.13	Amp	10 (8.93%)	9 (3.78%)	1.24	0.0452	0.687	METABOLISM_H
LBR	1q42.12	Amp	10 (8.93%)	9 (3.78%)	1.24	0.0452	0.687	METABOLISM_H
LEFTY1	1q42.12	Amp	10 (8.93%)	9 (3.78%)	1.24	0.0452	0.687	METABOLISM_H
LEFTY2	1q42.12	Amp	10 (8.93%)	9 (3.78%)	1.24	0.0452	0.687	METABOLISM_H
LIN9	1q42.12	Amp	10 (8.93%)	9 (3.78%)	1.24	0.0452	0.687	METABOLISM_H
LOC100130093	1q42.13	Amp	10 (8.93%)	9 (3.78%)	1.24	0.0452	0.687	METABOLISM_H
MIXL1	1q42.12	Amp	10 (8.93%)	9 (3.78%)	1.24	0.0452	0.687	METABOLISM_H
PARP1	1q42.12	Amp	10 (8.93%)	9 (3.78%)	1.24	0.0452	0.687	METABOLISM_H
PRSS38	1q42.13	Amp	10 (8.93%)	9 (3.78%)	1.24	0.0452	0.687	METABOLISM_H
PYCR2	1q42.12	Amp	10 (8.93%)	9 (3.78%)	1.24	0.0452	0.687	METABOLISM_H
SDE2	1q42.12	Amp	10 (8.93%)	9 (3.78%)	1.24	0.0452	0.687	METABOLISM_H
SNAP47	1q42.13	Amp	10 (8.93%)	9 (3.78%)	1.24	0.0452	0.687	METABOLISM_H
WNT9A	1q42.13	Amp	10 (8.93%)	9 (3.78%)	1.24	0.0452	0.687	METABOLISM_H
ZNF847P	1q42.13	Amp	10 (8.93%)	9 (3.78%)	1.24	0.0452	0.687	METABOLISM_H
ADAMTS4	1q23.3	Amp	18 (16.07%)	22 (9.24%)	0.8	0.0476	0.687	METABOLISM_H
ANXA13	8q24.13	Amp	18 (16.07%)	22 (9.24%)	0.8	0.0476	0.687	METABOLISM_H
APOA2	1q23.3	Amp	18 (16.07%)	22 (9.24%)	0.8	0.0476	0.687	METABOLISM_H
FAM91A1	8q24.13	Amp	18 (16.07%)	22 (9.24%)	0.8	0.0476	0.687	METABOLISM_H
FCER1G	1q23.3	Amp	18 (16.07%)	22 (9.24%)	0.8	0.0476	0.687	METABOLISM_H
FER1L6	8q24.13	Amp	18 (16.07%)	22 (9.24%)	0.8	0.0476	0.687	METABOLISM_H
FER1L6-AS1	8q24.13	Amp	18 (16.07%)	22 (9.24%)	0.8	0.0476	0.687	METABOLISM_H
KLHL38	8q24.13	Amp	18 (16.07%)	22 (9.24%)	0.8	0.0476	0.687	METABOLISM_H
LRATD2	8q24.21	Amp	18 (16.07%)	22 (9.24%)	0.8	0.0476	0.687	METABOLISM_H
NDUFS2	1q23.3	Amp	18 (16.07%)	22 (9.24%)	0.8	0.0476	0.687	METABOLISM_H
NR1I3	1q23.3	Amp	18 (16.07%)	22 (9.24%)	0.8	0.0476	0.687	METABOLISM_H
PCAT1	8q24.21	Amp	18 (16.07%)	22 (9.24%)	0.8	0.0476	0.687	METABOLISM_H
PCP4L1	1q23.3	Amp	18 (16.07%)	22 (9.24%)	0.8	0.0476	0.687	METABOLISM_H
SQLE	8q24.13	Amp	18 (16.07%)	22 (9.24%)	0.8	0.0476	0.687	METABOLISM_H
TOMM40L	1q23.3	Amp	18 (16.07%)	22 (9.24%)	0.8	0.0476	0.687	METABOLISM_H
ZNF572	8q24.13	Amp	18 (16.07%)	22 (9.24%)	0.8	0.0476	0.687	METABOLISM_H
ANKRD46	8q22.3	Amp	15 (13.39%)	17 (7.14%)	0.91	0.0478	0.687	METABOLISM_H
CD247	1q24.2	Amp	15 (13.39%)	17 (7.14%)	0.91	0.0478	0.687	METABOLISM_H
DUSP27	1q24.1	Amp	15 (13.39%)	17 (7.14%)	0.91	0.0478	0.687	METABOLISM_H
F5	1q24.2	Amp	15 (13.39%)	17 (7.14%)	0.91	0.0478	0.687	METABOLISM_H
FAM78B	1q24.1	Amp	15 (13.39%)	17 (7.14%)	0.91	0.0478	0.687	METABOLISM_H
FMO9P	1q24.1	Amp	15 (13.39%)	17 (7.14%)	0.91	0.0478	0.687	METABOLISM_H
GPA33	1q24.1	Amp	15 (13.39%)	17 (7.14%)	0.91	0.0478	0.687	METABOLISM_H
LINC01363	1q24.1	Amp	15 (13.39%)	17 (7.14%)	0.91	0.0478	0.687	METABOLISM_H
LRRC52	1q24.1	Amp	15 (13.39%)	17 (7.14%)	0.91	0.0478	0.687	METABOLISM_H
LRRC52-AS1	1q23.3-q24.1	Amp	15 (13.39%)	17 (7.14%)	0.91	0.0478	0.687	METABOLISM_H
MGST3	1q24.1	Amp	15 (13.39%)	17 (7.14%)	0.91	0.0478	0.687	METABOLISM_H
RXRG	1q23.3	Amp	15 (13.39%)	17 (7.14%)	0.91	0.0478	0.687	METABOLISM_H
SELE	1q24.2	Amp	15 (13.39%)	17 (7.14%)	0.91	0.0478	0.687	METABOLISM_H
SELL	1q24.2	Amp	15 (13.39%)	17 (7.14%)	0.91	0.0478	0.687	METABOLISM_H
SELP	1q24.2	Amp	15 (13.39%)	17 (7.14%)	0.91	0.0478	0.687	METABOLISM_H
SNX31	8q22.3	Amp	15 (13.39%)	17 (7.14%)	0.91	0.0478	0.687	METABOLISM_H
